# Supplementary material for: Caecal microbiota composition of experimental inbred MHC-B lines infected with IBV differs according to genetics and vaccination
Source: Sci Rep. 2022 Jun 15;12:9995. doi: 10.1038/s41598-022-13512-7 (PMC9199466; doi:10.1038/s41598-022-13512-7)
Supplement: Supplementary file 2 — Supplementary Tables. [file 41598_2022_13512_MOESM2_ESM.xlsx]

## Sheet: Supplementary Table S1
	Supplementary Table S1: Mean relative abundances of phyla, order, families and genera in caecal microbiota of laying hens according to their line and vaccine status.
	Vaccinated challenged (V-Ch) animals, and (NV-Ch) non vaccinated challenged animals.
	For the composition at the genus level, we separated the genera according to their level of mean relative abundance in the total population (above 5%, 1%, 0.1%, 0.01%, or below 0.01%)
	Taxonomic	Phylum	Class	Order	Familly	Genus	B12-line			B14-line			B19-line			B15-line			B2-line			B21-line			Total Pop	V-Ch	NV-Ch
	level						V-Ch	NV-Ch		V-Ch	NV-Ch		V-Ch	NV-Ch		V-Ch	NV-Ch		V-Ch	NV-Ch		V-Ch	NV-Ch
	Phylum	Firmicutes	-	-	-	-	0.899256	0.939185		0.935319	0.94187		0.966021	0.995349		0.943452	0.953137		0.979696	0.988648		0.970666	0.996995		0.959747	0.949068	0.969197
		Proteobacteria	-	-	-	-	0.0998632	0.0599586		0.063926	0.0571735		0.0326868	0.00405703		0.05587	0.0452793		0.0193979	0.0108594		0.0285658	0.00242722		0.0393917	0.0500516	0.0299592
		Actinobacteria	-	-	-	-	0.00045603	0.000606527		0.000419039	0.000400612		0.000648158	0.000331094		0.000296026	0.000361754		0.000446881	0.000252909		0.000388658	0.00027517		0.00040268	0.000442465	0.000371344
		Fibrobacteres	-	-	-	-	0.000424319	0.000154983		0.000335743	0.000232781		0.000644101	0.000172343		0.000381787	5.66237e-05		0.000456166	0.000239857		0.000379722	0.00020725		0.000311211	0.000436973	0.000177306
		Tenericutes	-	-	-	-	0	9.51516e-05		absent	0.000323079		0	9.04552e-05		0	0.00116522		2.90542e-06	absent		0	9.54615e-05		0.000146934	5.81085e-07	0.000353874
	Order	Firmicutes	Clostridia	Clostridiales	-	-	0.886217	0.928929		0.912198	0.920021		0.945701	0.979443		0.906302	0.908473		0.962852	0.978914		0.943161	0.981891		0.938225	0.926072	0.949612
		-	Bacilli	Lactobacillales	-	-	0.0112837	0.00457586		0.0190851	0.0160219		0.0152165	0.00350935		0.0137191	0.0238129		0.00669684	0.00636928		0.0171088	0.00896449		0.0123197	0.0138517	0.0105423
		-	-	Bacillales	-	-	0.00175623	0.00567944		0.00403641	0.00582738		0.00510301	0.0123965		0.0234308	0.0208512		0.0101472	0.00336446		0.0103961	0.00613923		0.00920255	0.00914496	0.00904304
		Proteobacteria	Gammaproteobacteria	Multi-affiliation	-	-	0.0981515	0.0591177		0.0624365	0.0561851		0.0320179	0.00396481		0.0545704	0.0446113		0.0190004	0.0106159		0.0279436	0.00236678		0.0386391	0.04902	0.0294769
		-	-	Enterobacteriales	-	-	0.00171172	0.000840919		0.00148945	0.000988364		0.000668931	9.22204e-05		0.00129958	0.000668019		0.000397579	0.000243477		0.000622203	6.04331e-05		0.000752613	0.00103158	0.000482239
		Actinobacteria	Coriobacteriia	Coriobacteriales	-	-	0.00045603	0.000606527		0.000419039	0.000400612		0.000648158	0.000331094		0.000296026	0.000361754		0.000446881	0.000252909		0.000388658	0.00027517		0.00040268	0.000442465	0.000371344
		Fibrobacteres	Fibrobacteria	Fibrobacterales	-	-	0.000424319	0.000154983		0.000335743	0.000232781		0.000644101	0.000172343		0.000381787	5.66237e-05		0.000456166	0.000239857		0.000379722	0.00020725		0.000311211	0.000436973	0.000177306
		Tenericutes	Mollicutes	Izimaplasmatales	-	-	absent	9.51516e-05		absent	0.000323079		absent	9.04552e-05		absent	0.00116522		2.90542e-06	absent		absent	9.54615e-05		0.000146934	2.90542e-06	0.000353874
	Family	Firmicutes	Clostridia	Clostridiales	Lachnospiraceae	-	0.522096	0.278979		0.603489	0.477903		0.527942	0.421298		0.537624	0.402681		0.536141	0.370857		0.555613	0.488019		0.481132	0.547151	0.406623
		-	-	-	Ruminococcaceae	-	0.336946	0.610183		0.294975	0.420549		0.389008	0.483009		0.334691	0.45307		0.413183	0.573263		0.359548	0.436216		0.421465	0.354725	0.496049
		-	-	-	Clostridiales vadinBB60 group	-	0.0253918	0.0375428		0.0127083	0.0196496		0.0273002	0.0728371		0.0325695	0.0502552		0.0123348	0.0330162		0.0254002	0.0541388		0.0336604	0.0226175	0.0445733
		-	-	-	Family XIII	-	0.000292325	0.000434756		0.000137324	0.00041403		0.000427567	0.000663433		0.000287131	0.000657006		0.000320993	0.000492621		0.000370956	0.000538766		0.000419481	0.000306049	0.000533435
		-	-	-	Defluviitaleaceae	-	absent	0.000161703		absent	0.000128647		6.53375e-05	0.000534984		absent	0.000169468		absent	4.53001e-05		absent	0.0001912		0.000106678	6.53375e-05	0.000205217
		-	Bacilli	Lactobacillales	Lactobacillaceae	-	0.0112837	0.00457586		0.0190851	0.0160219		0.0152165	0.00350935		0.0137191	0.0238129		0.00669684	0.00636928		0.0171088	0.00896449		0.0123197	0.0138517	0.0105423
		-	-	Bacillales	Bacillaceae	-	0.00175623	0.00567944		0.00403641	0.00582738		0.00510301	0.0123965		0.0234308	0.0208512		0.0101472	0.00336446		0.0103961	0.00613923		0.00920255	0.00914496	0.00904304
		Proteobacteria	Gammaproteobacteria	unknown order	unknown family	-	0.0981515	0.0591177		0.0624365	0.0561851		0.0320179	0.00396481		0.0545704	0.0446113		0.0190004	0.0106159		0.0279436	0.00236678		0.0386391	0.04902	0.0294769
		-	-	Enterobacteriales	Enterobacteriaceae	-	0.00171172	0.000840919		0.00148945	0.000988364		0.000668931	9.22204e-05		0.00129958	0.000668019		0.000397579	0.000243477		0.000622203	6.04331e-05		0.000752613	0.00103158	0.000482239
		Actinobacteria	Coriobacteriia	Coriobacteriales	Eggerthellaceae	-	0.00045603	0.000606527		0.000419039	0.000400612		0.000648158	0.000331094		0.000296026	0.000361754		0.000446881	0.000252909		0.000388658	0.00027517		0.00040268	0.000442465	0.000371344
		Fibrobacteres	Fibrobacteria	Fibrobacterales	Fibrobacteraceae	-	0.000424319	0.000154983		0.000335743	0.000232781		0.000644101	0.000172343		0.000381787	5.66237e-05		0.000456166	0.000239857		0.000379722	0.00020725		0.000311211	0.000436973	0.000177306
		Tenericutes	Mollicutes	Izimaplasmatales	unknown family	-	absent	9.51516e-05		absent	0.000323079		absent	9.04552e-05		absent	0.00116522		2.90542e-06	absent		absent	9.54615e-05		0.000146934	2.90542e-06	0.000353874
	Genus (abundance 5%)	Firmicutes	Clostridia	Clostridiales	Lachnospiraceae	[Ruminococcus] torques group	0.131206	0.0970018		0.295643	0.256695		0.105881	0.160555		0.128687	0.156415		0.119281	0.123361		0.0846581	0.0791574		0.144706	0.144226	0.145531
		-	-	-	-	Eisenbergiella	0.143771	0.0329625		0.110522	0.073073		0.151177	0.0568165		0.102736	0.0499639		0.158312	0.064418		0.160643	0.0709999		0.0996146	0.13786	0.058039
		-	-	-	-	unknown genus	0.105445	0.0691767		0.103577	0.115039		0.100228	0.086199		0.0989223	0.0692767		0.0734368	0.0959941		0.0914184	0.0668808		0.0897996	0.0955046	0.0837611
		-	-	-	-	unknown genus	0.0465219	0.036987		0.041391	0.0475895		0.0781075	0.118974		0.0913082	0.062795		0.0772982	0.0636201		0.084174	0.17223		0.0779184	0.0698002	0.0836993
		-	-	-	-	GCA-900066575	0.0323895	0.00975044		0.0254851	0.0146659		0.0671013	0.0464105		0.076768	0.0432585		0.044272	0.024031		0.0933208	0.139266		0.0526837	0.0565561	0.0462304
		-	-	-	Ruminococcaceae	Ruminococcaceae UCG-014	0.0337382	0.151597		0.029421	0.074434		0.0800436	0.15337		0.0416578	0.149681		0.101672	0.119686		0.0613576	0.205895		0.0993848	0.0579817	0.142444
		-	-	-	-	unknown genus	0.0457243	0.0644166		0.0345265	0.0982148		0.0492418	0.0661609		0.0510658	0.102637		0.0440092	0.066036		0.0580388	0.105477		0.0651328	0.0471011	0.0838238
	Genus (abundance >1%)	Firmicutes	Clostridia	Clostridiales	Lachnospiraceae	Fusicatenibacter	0.0149266	0.0127344		0.0153937	0.0323386		0.00790134	0.00996464		0.0243792	0.0199202		0.0184601	0.0123037		0.0143744	0.00503562		0.0155274	0.0159059	0.0153829
		-	-	-	-	Lachnoclostridium	0.0306396	0.0236695		0.0272402	0.0266178		0.029844	0.0270944		0.0359648	0.0223087		0.0265309	0.0359179		0.0385178	0.0240927		0.0291779	0.0314562	0.0266168
		-	-	-	Ruminococcaceae	Flavonifractor	0.0301512	0.0307228		0.0316565	0.0311751		0.0186118	0.0266854		0.0189483	0.0136948		0.0272928	0.0294125		0.0179385	0.012655		0.0238595	0.0240999	0.0240576
		-	-	-	-	Ruminiclostridium 9	0.0375746	0.0308591		0.0382512	0.0387418		0.0528124	0.0323785		0.0381042	0.0186098		0.0439106	0.0367719		0.0349026	0.0245599		0.035692	0.0409259	0.0303202
		-	-	-	-	Oscillibacter	0.0392089	0.0354261		0.0245222	0.0289055		0.0424711	0.0222391		0.0378514	0.015349		0.0337634	0.037767		0.0319578	0.0132168		0.0301255	0.0349625	0.0254839
		-	-	-	-	Faecalibacterium	0.000799572	0.205603		0.000500917	0.0598407		0.000500776	0.0685764		0.000759997	0.0458784		0.000723782	0.197601		0.000657017	0.0185245		0.0465449	0.00065701	0.0993372
		-	-	-	-	Subdoligranulum	0.0327103	0.0312893		0.0407054	0.0382525		0.0485801	0.0404459		0.0370671	0.0132515		0.047837	0.0472558		0.0271232	0.024663		0.0358346	0.0390038	0.0325263
		-	-	-	-	unknown genus	0.0562939	0.0705234		0.0161563	0.015995		0.022136	0.040341		0.0348967	0.0520546		0.0234455	0.0511853		0.0212205	0.0148121		0.0343596	0.0290248	0.0408186
		-	-	-	-	Ruminiclostridium 5	0.0161961	0.0186361		0.0111083	0.0139859		0.0298429	0.0345862		0.0270944	0.0298934		0.0197797	0.0457431		0.0185871	0.0439999		0.0260685	0.0204347	0.0311408
		-	-	-	-	Negativibacillus	0.027211	0.039053		0.0240889	0.0541484		0.0427243	0.0359353		0.0196494	0.0353488		0.0244126	0.0403946		0.0329669	0.0368625		0.0340872	0.0285089	0.0402904
		-	-	-	-	[Eubacterium] coprostanoligenes group	0.0094062	0.0174945		0.00999266	0.0156985		0.010376	0.0128619		0.0154636	0.0177383		0.0112081	0.0175093		0.0155035	0.012542		0.0137169	0.0119917	0.0156408
		-	-	-	Clostridiales vadinBB60 group	unknown genus	0.0324269	0.0476815		0.0117988	0.0241671		0.0324486	0.0995159		0.0383616	0.0611491		0.0137612	0.0443955		0.0283939	0.0675988		0.0418716	0.0261985	0.057418
		-	Bacilli	Bacillales	Bacillaceae	unknown genus	0.00166013	0.00755936		0.0041571	0.0068992		0.00605348	0.016318		0.0258787	0.0287325		0.011866	0.00385829		0.0115461	0.00942783		0.0112864	0.0101936	0.0121325
		-	-	Lactobacillales	Lactobacillaceae	Lactobacillus	0.0120945	0.00554029		0.019404	0.0199947		0.0167722	0.00530106		0.0161605	0.0288719		0.00727349	0.00686522		0.0176915	0.0116478		0.0140845	0.0148993	0.0130368
		Proteobacteria	Gammaproteobacteria	unknown order	unknown family	unknown genus	0.105984	0.0700096		0.0604185	0.0725632		0.0363732	0.00406893		0.0629472	0.0600007		0.0192507	0.0143732		0.0294403	0.00239105		0.0439783	0.0524023	0.0372345
	Genus (abundance >0.1%)	Firmicutes	Clostridia	Clostridiales	Lachnospiraceae	[Ruminococcus] gauvreauii group	0.00125898	0.000845684		0.00190133	0.00182999		0.00159092	0.00260891		0.0013873	0.0013949		0.00192398	0.00135003		0.00128898	0.0026546		0.00168563	0.00155858	0.00178069
		-	-	-	-	Lachnospiraceae FE2018 group	0.011525	0.0109353		0.00423673	0.00261501		0.00486817	0.0139594		0.00499238	0.0082077		0.00303336	0.0135471		0.00319672	0.0069014		0.00730817	0.00530872	0.00936098
		-	-	-	-	Blautia	0.00911393	0.00874977		0.00389143	0.00725863		0.00963392	0.00722206		0.012196	0.0126902		0.00620576	0.00738418		0.00781608	0.0052164		0.00811042	0.00814286	0.00808687
		-	-	-	-	Sellimonas	0.00314803	0.00288737		0.00294163	0.00457241		0.00259587	0.00191692		0.00265347	0.00334885		0.0013606	0.00242588		0.00208231	0.00219288		0.00265229	0.00246365	0.00289072
		-	-	-	-	Lachnospiraceae UCG-008	0.00196302	0.00268267		0.0022743	0.00272049		0.0055327	0.00370739		0.00409041	0.00529682		0.00572438	0.00543588		0.00412864	0.00414328		0.00401628	0.00395224	0.00399775
		-	-	-	-	Anaerostipes	0.00578777	0.00394611		0.00649847	0.0108231		0.0026243	0.000794607		0.00513893	0.0025473		0.00101646	0.00196713		0.00403266	0.00104997		0.00377526	0.0041831	0.00352137
		-	-	-	Ruminococcaceae	Ruminococcaceae UCG-013	0.00123855	0.000834214		0.00286855	0.00185312		0.000859124	0.00137549		0.00069378	0.000750272		0.00159156	0.00222997		0.00124268	0.00245867		0.00151018	0.00141571	0.00158362
		-	-	-	-	Butyricicoccus	0.00633282	0.00289868		0.0122624	0.0102419		0.0142884	0.0065303		0.013086	0.00442763		0.0153994	0.00623827		0.0144063	0.0108458		0.00988843	0.0126292	0.00686376
		-	-	-	-	Pseudoflavonifractor	0.000716237	0.00326316		0.000897784	0.00226267		0.00100013	0.0048396		0.00257704	0.00466947		0.00206471	0.0048005		0.00146807	0.00305428		0.00262495	0.00145399	0.00381495
		-	-	-	-	Ruminiclostridium	0.0028162	0.00380124		0.00545842	0.00512523		0.00954356	0.00785242		0.0110817	0.0035167		0.0154403	0.0118574		0.0193509	0.0154025		0.00943275	0.0106152	0.00792592
		-	-	-	-	Oscillospira	0.000220233	0.00140856		0.000911021	0.00139756		0.000739326	0.00148462		0.000701123	0.0010311		0.000679636	0.0015432		0.000790397	0.00130507		0.00100516	0.000673623	0.00136169
		-	-	-	-	Ruminococcaceae UCG-005	0.000909361	0.00402646		0.000114911	0.00483673		0.000913182	0.00164144		0.00790034	0.00387042		0.00236725	0.00159902		0.000517134	0.003361		0.00261902	0.00212036	0.00322251
		-	-	-	-	Ruminococcus 1	0.00450352	0.00592581		0.00426646	0.00518484		0.00282899	0.00928637		0.00301992	0.00625923		0.00529183	0.00709647		0.00318885	0.00619746		0.00524045	0.00384993	0.00665836
	Genus (abundance >0.01%)	Firmicutes	Clostridia	Clostridiales	Lachnospiraceae	Tyzzerella	0.00934602	0.0101716		0.00420307	0.00868959		0.0141712	0.0105496		0.0100801	0.0104016		0.0083728	0.0075485		0.0147026	0.009872		0.00984772	0.010146	0.00953883
		-	-	-	-	ASF356	0.00204825	0.00476034		0.0117954	0.00775483		0.00106394	0.00302532		0.00432358	0.00493171		0.00356867	0.00219767		0.00356373	0.00280173		0.00427318	0.00439394	0.00424527
		-	-	-	-	Tyzzerella 3	0.00113224	0.00222985		0.00404338	0.00192935		0.00121402	0.000575964		0.00197315	0.0018441		0.00125096	0.000415906		0.00220863	0.00178616		0.00170366	0.0019704	0.00146356
		-	-	-	-	[Eubacterium] hallii group	0.00284032	0.00185643		0.00159275	0.00336075		0.00253709	0.00181378		0.00155739	0.0017304		0.00168381	0.00275963		0.00199376	0.000645394		0.00202041	0.00203418	0.00202773
		-	-	-	Ruminococcaceae	DTU089	0.00586825	0.00208365		0.00403217	0.00264868		0.00829957	0.00853699		0.0232065	0.00844408		0.00539182	0.00538886		0.0143035	0.0120171		0.00854788	0.0101836	0.00651989
		-	-	-	-	Anaerotruncus	0.00149306	0.0014843		0.00122252	0.00147983		0.00144214	0.00107623		0.000414858	0.000844974		0.00103491	0.00110366		0.00083187	0.00110166		0.00111604	0.00107323	0.00118177
		-	-	-	-	Hydrogenoanaerobacterium	0.00153467	0.000375682		0.000989235	0.000387351		0.00228544	0.00109137		0.00135602	0.000206709		0.00642187	0.00186784		0.001126	0.00215432		0.00169068	0.00228554	0.00101388
		-	-	-	-	GCA-900066225	0.00347799	0.00318397		0.00459762	0.0137073		0.00401573	0.00610771		0.00446714	0.00307719		0.0058276	0.00392612		0.00544347	0.0048631		0.00517725	0.00463826	0.00581089
		-	-	-	unknown family	unknown genus	0.00163683	0.001943		0.000886757	0.00178061		0.00109469	0.00127612		0.0012324	0.00205525		0.00088268	0.00155139		0.00233218	0.00377954		0.00169833	0.00134425	0.00206432
	Genus (abundance <0.01%)	Firmicutes	Clostridia	Clostridiales	Lachnospiraceae	Lachnospiraceae FCS020 group	0.000498452	0.000435795		0.000151944	0.000161862		0.000727486	0.000665148		0.0010116	0.000894518		0.000507573	0.00085794		0.000621154	0.00145723		0.000676259	0.000586368	0.000745415
		-	-	-	-	Agathobacter	0.000186696	0.000254953		0.000237552	0.000339087		0.00125891	0.000191373		0.00146499	0.000599694		0.000594692	0.000209334		0.000742341	0.00122312		0.000619063	0.00074753	0.000469593
		-	-	-	-	Lachnospiraceae NK4A136 group	0.000754888	0.00013604		0.000377433	0.000199287		0.000832955	0.000334475		0.000512006	0.000466511		0.00101744	0.000161192		0.000993611	0.000173496		0.000507563	0.000748056	0.000245167
		-	-	-	-	Lachnospiraceae ND3007 group	5.08671e-05	6.73417e-06		1.19098e-05	2.71074e-05		0.000127799	6.98472e-05		0.0003323	5.9692e-05		0.000148239	5.88087e-05		0.00102733	0.000342368		0.000194231	0.000283074	9.4093e-05
		-	-	-	-	Roseburia	9.23488e-05	8.71727e-05		3.86261e-05	4.35087e-05		0.000144457	0.00024273		0.000187098	0.000132585		0.00011293	9.15914e-05		0.000199712	0.000486132		0.000157562	0.000129195	0.00018062
		-	-	-	-	Lachnospiraceae UCG-006	0.000126828	6.48208e-05		2.70778e-05	0.000582567		0.000145884	0.000190521		4.83027e-05	9.31185e-05		0.000184429	6.60371e-05		5.79004e-05	5.65915e-05		0.000133768	9.84037e-05	0.000175609
		-	-	-	-	Lachnospiraceae NC2004 group	0.000154995	2.44439e-05		8.14258e-05	0.000186154		0.000151082	5.61263e-05		7.47844e-05	6.09609e-05		6.9677e-05	7.33581e-05		0.000190801	9.1746e-05		0.000102037	0.000120461	8.21316e-05
		-	-	-	-	Anaerosporobacter	0.000357185	0.000335336		0.000284982	0.000678967		0.000446032	0.000446694		0.000292242	0.000440314		0.000215931	0.000666674		0.00036585	0.000653359		0.000431386	0.000327037	0.000536891
		-	-	-	-	Lachnospira	0	0.000431055		2.88712e-06	0.000364361		absent	0.000532847		absent	0.000155886		7.36499e-06	0.000545674		absent	0.000173656		0.000177241	3.41737e-06	0.000367246
		-	-	-	-	CHKCI001	0.000150352	0.000597369		0.00010703	0.000361923		0.000321844	0.000280261		0.000300924	0.00049199		0.000123033	0.000426591		0.000269059	0.000354353		0.00030883	0.00021204	0.000418748
		-	-	-	-	Lachnospiraceae UCG-010	0.000154058	0.000412101		0.000178099	0.00049284		0.00029701	0.000353588		0.000277334	0.000304482		0.000986046	0.000762412		0.000513717	0.000244402		0.000413889	0.000401044	0.000428304
		-	-	-	Ruminococcaceae	Ruminococcaceae UCG-009	0.00155368	0.000744297		0.000763957	0.000835273		0.00172476	0.000966463		0.000478803	0.000790672		0.00126097	0.000583267		0.00102326	0.00134734		0.00101353	0.00113424	0.000877886
		-	-	-	-	Papillibacter	0.000103561	6.38459e-05		7.78162e-05	0.000162038		0.000179937	0.00016063		9.5907e-05	0.000109348		0.000201651	0.000140698		0.000157357	0.000120133		0.00013219	0.000136038	0.000126116
		-	-	-	-	Intestinimonas	0.000798348	0.00060977		0.000829382	0.00102631		0.00126831	0.00101481		0.000836578	0.00074544		0.000912401	0.00100943		0.000754106	0.00090876		0.000897456	0.000899855	0.000885754
		-	-	-	-	Ruminococcaceae NK4A214 group	0	0.00100197		absent	0.00410067		5.92631e-06	0.00227383		absent	0.000759541		0	0.00175644		0	0.00155617		0.000919697	1.48158e-06	0.0019081
		-	-	-	-	Anaerofilum	4.4317e-05	7.39453e-05		8.85411e-05	0.000114675		0.000133236	0.00014415		4.97751e-05	9.82915e-05		0.000137243	0.000305367		5.03857e-05	0.000202705		0.000121274	8.39162e-05	0.000156522
		-	-	-	-	CAG-352	0.000807734	0.000744206		0.000271398	0.000177135		0.000337813	0.000541284		0.000647332	0.00058947		0.000204072	0.000736076		0.000177316	0.000121231		0.000442742	0.000407611	0.0004849
		-	-	-	-	Caproiciproducens	0.0002464	0.00163825		5.39378e-05	9.14905e-05		0.000148869	0.000373472		0.000225576	0.000504604		0.000149196	0.000390432		9.48208e-05	7.34655e-05		0.000307055	0.000153133	0.000511953
		-	-	-	-	Angelakisella	9.33636e-05	7.59071e-05		3.88219e-05	7.79276e-05		8.39617e-05	7.81111e-05		1.44748e-05	0.000204364		0.000268607	0.000584428		0.00060132	0.000768558		0.000246118	0.000183425	0.000298216
		-	-	-	-	Candidatus Soleaferrea	0.000243042	0.000404644		5.1121e-05	0.000209384		0.000334624	0.00257549		0.000186572	0.00100314		0.000292384	0.00132215		0.000139784	0.00235634		0.000773449	0.000207921	0.00131186
		-	-	-	Family XIII	Family XIII UCG-001	0.000110897	0.000100922		1.42763e-05	8.90804e-05		0.000154968	0.000344828		0.000123689	0.000169358		9.56496e-05	0.000225074		6.68504e-05	0.000213984		0.000143932	9.43883e-05	0.000190541
		-	-	-	-	Family XIII AD3011 group	5.58363e-05	0.000327963		1.13711e-06	0.000285868		0.000117235	0.000208074		9.52224e-05	0.000489859		0.000109935	0.00028178		8.57797e-05	0.000240407		0.000187645	7.75242e-05	0.000305659
		-	-	-	-	[Eubacterium] nodatum group	0.000139303	0.000134544		8.86023e-05	0.000139043		0.000137009	0.000154537		7.53842e-05	0.00019783		0.000143642	0.000130289		0.000191713	0.000160345		0.000141181	0.000129276	0.000152765
		-	-	-	Defluviitaleaceae	Defluviitaleaceae UCG-011	absent	0.000225044		absent	0.000169833		0.000124452	0.000511807		absent	0.000228525		0	6.97966e-05		0	0.000235706		0.000127972	4.14841e-05	0.000240119
		Actinobacteria	Coriobacteriia	Coriobacteriales	Eggerthellaceae	CHKCI002	0.000519777	0.000729538		0.000384657	0.000491834		0.000653873	0.000357925		0.000319315	0.000435357		0.000460921	0.000350588		0.000443108	0.00033889		0.000450918	0.000463608	0.000450689
		Proteobacteria	Gammaproteobacteria	Enterobacteriales	Enterobacteriaceae	Escherichia-Shigella	0.00171393	0.000827417		0.00111268	0.00112152		0.000711645	8.18834e-05		0.000994996	0.000653695		0.000382199	0.000313384		0.000626962	5.98838e-05		0.000709948	0.000923735	0.00050963
		-	-	-	-	Proteus	9.74846e-05	0.000180503		0.000296113	0.000107378		1.47877e-05	absent		0.00050325	0.000232009		1.94179e-05	7.74417e-06		2.31734e-05	1.64351e-06		0.000122577	0.000159038	0.000105855
		Fibrobacteres	Fibrobacteria	Fibrobacterales	Fibrobacteraceae	Fibrobacter	0.000455984	0.000180944		0.000332941	0.000269609		0.000645358	0.000237645		0.000437831	7.27271e-05		0.0004757	0.000311677		0.000420708	0.000227894		0.000343233	0.00046142	0.000216749

## Sheet: Supplementary Table S3
				Table S8-a
	Supplementary Table S3: Association of IBV vaccination with OTU relative abundance in caecal microbiota of hens sacrified one week after an infectious challenge.
	The p-value, and adjusted p-value of the difference is given, and we indicated the mean relative abundance of each OTU in the vaccinated challenged (V-Ch) and non vaccinated challenged (NV-Ch) group.
	OTU taxonomy is given at the phylum, family, and genus level when available, with '-' indicating that the annotation is the same than the taxonomy of the OTU above.
	OTU	phylum	familly	genus	species	p-values	FDR	Mean relative abundance
								V-Ch	NV-Ch
	Cluster_549	Firmicutes	Lachnospiraceae	[Ruminococcus] gauvreauii group	unknown species	2.51819e-11	4.63929e-10	0.000178703	0
	Cluster_57	-	-	[Ruminococcus] torques group	unknown species	8.66382e-08	7.28065e-07	0.00630713	0.00234895
	Cluster_212	-	-	-	unknown species	9.0364e-06	4.91868e-05	0.000444903	0.000187836
	Cluster_541	-	-	-	unknown species	7.18773e-05	0.000310173	0.000270979	8.62478e-05
	Cluster_462	-	-	-	unknown species	0.000371972	0.00127599	0.000177259	4.44934e-05
	Cluster_11	-	-	-	unknown species	0.00673852	0.0157218	0.0278591	0.0201018
	Cluster_280	-	-	-	unknown species	0.00310963	0.00832131	0.000322554	0.000167562
	Cluster_225	-	-	-	unknown species	0.0118963	0.02476	0.000174364	0.00047002
	Cluster_231	-	-	-	unknown species	0.0182815	0.0357422	0.000220717	0.000394251
	Cluster_82	-	-	-	unknown species	0.000292889	0.00105484	0.000971605	0.00335613
	Cluster_350	-	-	-	unknown species	0.0035054	0.00922575	0.000138688	0.000309343
	Cluster_818	-	-	Agathobacter	unknown species	5.62638e-05	0.000251872	4.12536e-05	0.000249095
	Cluster_196	-	-	-	unknown species	0.000437158	0.00145416	0.000739945	0.000205541
	Cluster_348	-	-	Anaerostipes	unknown species	0.000228607	0.000876022	0.000262093	8.69726e-05
	Cluster_60	-	-	-	unknown species	0.0144277	0.0294079	0.00416996	0.00337108
	Cluster_155	-	-	ASF356	unknown species	0.0161404	0.0323483	0.000445884	0.000595859
	Cluster_64	-	-	Blautia	unknown species	1.56828e-05	7.99157e-05	0.00460988	0.00239611
	Cluster_205	-	-	-	unknown species	2.17046e-14	8.66374e-13	5.39541e-05	0.000758226
	Cluster_177	-	-	Eisenbergiella	unknown species	8.84837e-07	6.62245e-06	0.000235458	0.000890165
	Cluster_25	-	-	-	unknown species	3.27525e-12	6.82107e-11	0.0212509	0.00396549
	Cluster_157	-	-	-	unknown species	2.72104e-07	2.13669e-06	0.0010494	9.14144e-05
	Cluster_104	-	-	-	unknown species	3.69037e-09	4.6518e-08	0.00338382	0.00156495
	Cluster_1	-	-	-	unknown species	2.50545e-06	1.6903e-05	0.10955	0.0460355
	Cluster_590	-	-	-	unknown species	2.85133e-08	2.94527e-07	0.000180581	5.27184e-05
	Cluster_454	-	-	-	unknown species	3.31475e-07	2.56091e-06	0.000163631	4.43709e-05
	Cluster_502	-	-	-	unknown species	1.62842e-07	1.32206e-06	0.00017249	6.125e-05
	Cluster_232	-	-	-	unknown species	3.67314e-06	2.37762e-05	0.000721441	0.000389671
	Cluster_333	-	-	-	unknown species	9.23972e-06	4.97284e-05	0.000245022	0.000126884
	Cluster_269	-	-	-	unknown species	0.000260758	0.000968241	0.000275033	0.000157027
	Cluster_299	-	-	-	unknown species	0.00063752	0.00206332	0.000262515	0.000133539
	Cluster_607	-	-	-	unknown species	0.0113606	0.0238672	0.000257615	0.00015204
	Cluster_403	-	-	-	unknown species	0.0198279	0.0379903	0.00019446	0.000105502
	Cluster_51	-	-	GCA-900066575	unknown species	0.00375546	0.00977644	0.00532889	0.00438501
	Cluster_80	-	-	-	unknown species	0.00676135	0.0157218	0.00263442	0.00189608
	Cluster_392	-	-	-	unknown species	0.00235855	0.00649279	0.000205189	0.000114818
	Cluster_256	-	-	-	unknown species	0.00540955	0.013029	0.00034526	0.000226834
	Cluster_219	-	-	Fusicatenibacter	unknown species	1.38238e-06	1.01871e-05	0.000909554	0.000226519
	Cluster_41	-	-	-	unknown species	0.00118896	0.00355946	0.00979872	0.00243379
	Cluster_434	-	-	-	unknown species	6.83255e-08	5.84427e-07	0.000253736	7.7519e-05
	Cluster_40	-	-	-	unknown species	0.000183604	0.000726385	0.00456144	0.0112701
	Cluster_175	-	-	-	unknown species	4.79352e-05	0.000218676	0.000387527	0.00094389
	Cluster_161	-	-	Lachnoclostridium	unknown species	1.06262e-07	8.77579e-07	0.000113184	0.00119925
	Cluster_580	-	-	-	unknown species	6.47163e-09	7.38074e-08	2.08353e-05	0.000196975
	Cluster_63	-	-	-	unknown species	0.00782936	0.0176899	0.00486617	0.00170118
	Cluster_445	-	-	-	unknown species	0.00157709	0.00452352	0.000188334	4.06243e-05
	Cluster_516	-	-	-	unknown species	0.000390901	0.00132703	0.000134385	6.28602e-05
	Cluster_459	-	-	-	unknown species	0.00544009	0.013029	0.000171701	8.69059e-05
	Cluster_485	-	-	-	unknown species	0.00525142	0.0128338	7.25182e-05	0.000160404
	Cluster_794	-	-	-	unknown species	0.00722329	0.0166344	6.51938e-05	0.000132533
	Cluster_13	-	-	-	unknown species	0.000185008	0.000726385	0.0230246	0.0182275
	Cluster_95	-	-	-	unknown species	0.00772173	0.0176129	0.00106159	0.00202535
	Cluster_481	-	-	-	unknown species	7.29282e-06	4.10972e-05	0.000206989	2.8894e-05
	Cluster_222	-	-	Lachnospiraceae FCS020 group	unknown species	0.0139675	0.0285916	0.00015924	0.000510505
	Cluster_215	-	-	-	unknown species	0.00642811	0.0151678	0.00038005	0.000232028
	Cluster_42	-	-	Lachnospiraceae FE2018 group	unknown species	0.00453613	0.011376	0.00473541	0.00854253
	Cluster_461	-	-	-	unknown species	0.0081042	0.0180554	0.000133503	8.24213e-05
	Cluster_543	-	-	Lachnospiraceae NC2004 group	unknown species	0.0118744	0.02476	0.000122141	8.24422e-05
	Cluster_535	-	-	Lachnospiraceae ND3007 group	unknown species	0.000550083	0.00179245	0.000250308	7.58565e-05
	Cluster_683	-	-	Lachnospiraceae NK4A136 group	unknown species	1.71059e-06	1.20496e-05	0.000156369	2.1507e-05
	Cluster_480	-	-	-	unknown species	1.84352e-05	9.1984e-05	0.000265032	5.59322e-05
	Cluster_520	-	-	-	unknown species	0.000820644	0.00262059	0.000181095	8.19045e-05
	Cluster_402	-	-	Lachnospiraceae UCG-008	unknown species	0.000116317	0.000484488	0.00025423	0.000136375
	Cluster_317	-	-	-	unknown species	1.97511e-09	2.7909e-08	0.000332372	4.81185e-05
	Cluster_106	-	-	-	unknown species	5.20404e-06	3.15536e-05	0.0016441	0.000872306
	Cluster_247	-	-	-	unknown species	1.53034e-09	2.29073e-08	6.40424e-05	0.000639087
	Cluster_365	-	-	-	unknown species	3.69371e-05	0.000171775	0.000117384	0.000416086
	Cluster_812	-	-	-	unknown species	0.000486718	0.00160785	8.93864e-05	0.00022395
	Cluster_294	-	-	-	unknown species	0.00232006	0.00642376	0.000150411	0.000319086
	Cluster_523	-	-	Lachnospira	unknown species	6.98292e-15	3.71647e-13	1.1546e-06	0.000367686
	Cluster_438	-	-	unknown genus	unknown species	7.82178e-16	5.35233e-14	6.87143e-06	0.000280131
	Cluster_260	-	-	unknown genus	unknown species	4.40866e-08	4.22349e-07	0	0.000741755
	Cluster_136	-	-	unknown genus	unknown species	3.9837e-06	2.51078e-05	3.55881e-07	0.00241617
	Cluster_134	-	-	unknown genus	unknown species	0.0014401	0.00420613	0.000349756	0.00145606
	Cluster_145	-	-	unknown genus	unknown species	2.05617e-30	9.84906e-28	0.00123102	0
	Cluster_190	-	-	unknown genus	unknown species	5.93603e-08	5.16974e-07	0.00147215	0.000244679
	Cluster_537	-	-	unknown genus	unknown species	4.17467e-08	4.08096e-07	0.000335569	8.66477e-05
	Cluster_230	-	-	unknown genus	unknown species	3.75713e-05	0.000173045	0.000381019	0.0002057
	Cluster_497	-	-	unknown genus	unknown species	0.00632182	0.0150654	0.000126878	0.000202008
	Cluster_568	-	-	unknown genus	unknown species	0.000127302	0.00052567	0.000141806	5.01809e-05
	Cluster_431	-	-	unknown genus	unknown species	0.000323565	0.00115662	0.000195793	9.6599e-05
	Cluster_272	-	-	unknown genus	unknown species	0.00903622	0.0198548	0.000333039	0.000848322
	Cluster_521	-	-	unknown genus	unknown species	0.00113406	0.00345895	0.000127982	6.56455e-05
	Cluster_484	-	-	unknown genus	unknown species	0.0245996	0.0460282	9.77697e-05	0.000106652
	Cluster_424	-	-	unknown genus	unknown species	0.0107419	0.0228265	0.000184768	0.000172555
	Cluster_131	-	-	Sellimonas	Lachnoclostridium phocaeense	0.0195827	0.0376712	0.000862405	0.000939464
	Cluster_471	-	-	Tyzzerella	unknown species	1.82546e-12	4.16378e-11	0.00019799	4.8566e-06
	Cluster_986	-	-	-	unknown species	0.00789716	0.0177593	6.30367e-05	0.000151385
	Cluster_151	-	-	Tyzzerella 3	unknown species	1.20985e-11	2.31807e-10	0.00093291	0.000314681
	Cluster_265	-	-	-	unknown species	5.61456e-08	4.98033e-07	0.000340792	0.000119969
	Cluster_112	-	-	unknown genus	unknown species	1.82469e-21	4.37015e-19	3.52416e-05	0.0027844
	Cluster_127	-	-	unknown genus	unknown species	3.95708e-09	4.86011e-08	4.181e-07	0.00430698
	Cluster_530	-	-	unknown genus	unknown species	8.96594e-05	0.000380061	4.84656e-05	0.000235549
	Cluster_169	-	-	unknown genus	unknown species	0.00369451	0.00967034	0.000590653	0.00151926
	Cluster_90	-	-	unknown genus	unknown species	2.19922e-05	0.000107492	0.000993602	0.00294918
	Cluster_592	-	-	unknown genus	unknown species	0.00017956	0.000716745	5.99712e-05	0.00020265
	Cluster_77	-	-	unknown genus	unknown species	1.32459e-05	6.97231e-05	0.00330182	0.000776133
	Cluster_94	-	-	unknown genus	unknown species	1.81736e-05	9.16333e-05	0.00280127	0.000772608
	Cluster_559	-	-	unknown genus	unknown species	2.23887e-07	1.78737e-06	0.000157478	2.33122e-05
	Cluster_84	-	-	unknown genus	unknown species	0.00105952	0.00329553	0.0023996	0.00144573
	Cluster_33	-	-	unknown genus	unknown species	1.95972e-08	2.13342e-07	0.0101713	0.00566388
	Cluster_18	-	-	unknown genus	unknown species	8.08311e-06	4.50211e-05	0.0195446	0.0116988
	Cluster_337	-	-	unknown genus	unknown species	4.69922e-08	4.41358e-07	0.000235726	5.73093e-05
	Cluster_428	-	-	unknown genus	unknown species	6.67239e-06	3.85069e-05	0.000171227	4.22618e-05
	Cluster_490	-	-	unknown genus	unknown species	4.11218e-06	2.55809e-05	0.000143982	3.95737e-05
	Cluster_426	-	-	unknown genus	unknown species	5.90644e-06	3.49282e-05	0.00020663	6.75136e-05
	Cluster_254	-	-	unknown genus	unknown species	0.000168966	0.000680123	0.000297505	0.000152816
	Cluster_160	-	-	unknown genus	unknown species	1.11658e-05	5.94268e-05	0.00100281	0.000623986
	Cluster_20	-	-	unknown genus	unknown species	1.44933e-06	1.03617e-05	0.0145565	0.00926898
	Cluster_409	-	-	unknown genus	unknown species	0.0033239	0.00884526	0.000183036	0.000143532
	Cluster_10	-	-	unknown genus	unknown species	0.00115632	0.00348351	0.0268698	0.0214706
	Cluster_514	-	-	unknown genus	unknown species	0.00146474	0.0042522	0.000142858	7.10903e-05
	Cluster_528	-	-	unknown genus	unknown species	0.00496437	0.0123209	0.000118078	7.72728e-05
	Cluster_395	-	-	unknown genus	unknown species	0.0041682	0.0106768	0.000171458	0.000108153
	Cluster_345	-	-	unknown genus	unknown species	0.0187987	0.0363087	0.00011899	0.000224645
	Cluster_563	-	-	unknown genus	unknown species	0.0107604	0.0228265	0.00017135	9.87998e-05
	Cluster_912	-	-	unknown genus	unknown species	0.0186534	0.036174	9.97133e-05	8.9227e-05
	Cluster_58	-	Ruminococcaceae	[Eubacterium] coprostanoligenes group	unknown species	0.0113306	0.0238672	0.00285449	0.00533723
	Cluster_249	-	-	[Eubacterium] coprostanoligenes group	unknown species	0.00409526	0.0105464	0.000358427	0.00014779
	Cluster_813	-	-	Butyricicoccus	unknown species	0.0084714	0.0187861	0.000128119	7.93768e-05
	Cluster_209	-	-	Intestinimonas	unknown species	3.61898e-06	2.37465e-05	0.000400836	0.000265459
	Cluster_447	-	-	[Eubacterium] coprostanoligenes group	Eubacteriaceae bacterium CHKCI005	0.000372941	0.00127599	0.00018335	8.3906e-05
	Cluster_142	-	-	[Eubacterium] coprostanoligenes group	unknown species	0.00480707	0.0119926	0.000532475	0.00108193
	Cluster_56	-	-	Butyricicoccus	unknown species	3.33838e-05	0.000156773	0.00573265	0.00166592
	Cluster_311	-	-	DTU089	unknown species	0.000214123	0.000827135	0.000315921	0.000150485
	Cluster_553	-	-	-	unknown species	0.000139951	0.000572961	0.000114607	6.96543e-05
	Cluster_596	-	-	Faecalibacterium	unknown species	0.000237864	0.000904261	0.000279357	0.000172658
	Cluster_6	-	-	-	unknown species	8.70219e-15	4.16835e-13	0.000101305	0.109797
	Cluster_300	-	-	-	unknown species	6.40096e-15	3.71647e-13	1.67914e-06	0.000996677
	Cluster_340	-	-	-	unknown species	9.98336e-14	3.18802e-12	0	0.000711314
	Cluster_377	-	-	-	unknown species	1.22741e-13	3.67455e-12	3.05875e-06	0.000544905
	Cluster_1044	-	-	-	unknown species	6.11016e-14	2.25136e-12	1.39446e-06	0.000367546
	Cluster_148	-	-	Candidatus	Soleaferrea	2.1772e-06	1.51142e-05	0.000187726	0.00124849
	Cluster_449	-	-	Caproiciproducens	unknown species	0.000508217	0.00166737	0.000131309	0.000517666
	Cluster_23	-	-	Negativibacillus	unknown species	7.51962e-05	0.000321598	0.00746082	0.0169027
	Cluster_167	-	-	Flavonifractor	unknown species	0.0164284	0.0326523	0.000685455	0.000332365
	Cluster_301	-	-	Flavonifractor	unknown species	0.0107699	0.0228265	0.000314108	0.000220582
	Cluster_918	-	-	Flavonifractor	unknown species	0.00805183	0.0180226	0.000159725	0.000131754
	Cluster_173	-	-	unknown genus	unknown species	2.45121e-09	3.26147e-08	1.75593e-06	0.000932203
	Cluster_46	-	-	unknown genus	unknown species	0.00540576	0.013029	0.00547121	0.00426283
	Cluster_264	-	-	unknown genus	unknown species	0.0026714	0.00727046	0.000277513	0.000170346
	Cluster_187	-	-	unknown genus	unknown species	0.0121628	0.0250042	0.000498673	0.000310495
	Cluster_413	-	-	Negativibacillus	unknown species	0.0162186	0.0323695	0.000138684	0.000121614
	Cluster_143	-	-	Flavonifractor	unknown species	6.97631e-06	3.97816e-05	0.000853251	0.000718265
	Cluster_238	-	-	-	unknown species	0.00152572	0.00440253	0.000401464	0.000373264
	Cluster_313	-	-	Oscillibacter	unknown species	6.93483e-05	0.00030198	0.000345529	8.72699e-05
	Cluster_37	-	-	-	unknown species	0.0003562	0.00123709	0.0104945	0.0042939
	Cluster_416	-	-	-	unknown species	6.19214e-06	3.61712e-05	0.000248756	0.000117719
	Cluster_204	-	-	-	unknown species	0.0010557	0.00329553	0.000505756	0.000248025
	Cluster_31	-	-	-	unknown species	6.56508e-05	0.000291173	0.0116393	0.00674569
	Cluster_429	-	-	-	unknown species	0.00245931	0.00673149	0.000184167	7.82415e-05
	Cluster_386	-	-	-	unknown species	9.21362e-09	1.02635e-07	2.0009e-05	0.000360897
	Cluster_79	-	-	Pseudoflavonifractor	Pseudoflavonifractor capillosus	3.0016e-05	0.000142353	0.00134574	0.00357703
	Cluster_616	-	-	Ruminiclostridium 5	unknown species	2.70695e-06	1.80087e-05	7.39788e-05	0.000433287
	Cluster_742	-	-	-	unknown species	0.000356405	0.00123709	3.47698e-05	0.000262716
	Cluster_321	-	-	-	unknown species	0.000266017	0.000980169	0.000275082	0.000114582
	Cluster_110	-	-	-	unknown species	0.000393399	0.00132703	0.00146116	0.000841012
	Cluster_97	-	-	Ruminiclostridium 5	unknown species	0.00735445	0.0168554	0.00111273	0.00199433
	Cluster_511	-	-	Ruminiclostridium 5	unknown species	0.0174432	0.0343838	0.000161188	9.6334e-05
	Cluster_189	-	-	Ruminiclostridium 5	unknown species	0.0220974	0.0420026	0.000317716	0.000524426
	Cluster_174	-	-	Ruminiclostridium 9	unknown species	2.38717e-13	6.72621e-12	0.000855106	7.5217e-05
	Cluster_525	-	-	-	unknown species	0.000211553	0.000823851	0.000162233	3.5582e-05
	Cluster_496	-	-	-	unknown species	0.00298545	0.00807927	0.000181538	2.16434e-06
	Cluster_124	-	-	-	unknown species	6.65712e-05	0.000292547	0.00125091	0.0007073
	Cluster_8	-	-	-	unknown species	4.0908e-08	4.08096e-07	0.0390136	0.0269435
	Cluster_415	-	-	-	unknown species	0.00223304	0.00625513	0.000139634	0.000248332
	Cluster_517	-	-	Ruminiclostridium 9	unknown species	0.0149499	0.0303432	0.000118916	9.48963e-05
	Cluster_150	-	-	Ruminococcaceae NK4A214 group	unknown species	1.06503e-17	1.0203e-15	6.06493e-07	0.00180221
	Cluster_75	-	-	Ruminococcaceae UCG-005	unknown species	0.00992746	0.02142	0.0025309	0.00281846
	Cluster_98	-	-	Ruminococcaceae UCG-013	unknown species	0.0103524	0.0222368	0.00137233	0.00134442
	Cluster_39	-	-	Ruminococcaceae UCG-014	unknown species	1.36222e-18	1.63125e-16	0.000372978	0.0159029
	Cluster_74	-	-	-	unknown species	1.78792e-12	4.16378e-11	8.84091e-06	0.0040236
	Cluster_125	-	-	-	unknown species	1.35948e-19	2.17064e-17	5.04256e-05	0.00330997
	Cluster_21	-	-	-	unknown species	2.39397e-09	3.26147e-08	0.00424017	0.0236107
	Cluster_228	-	-	-	unknown species	3.41264e-17	2.72442e-15	1.29937e-05	0.000666124
	Cluster_315	-	-	-	unknown species	2.48516e-12	5.41087e-11	1.41512e-06	0.000438438
	Cluster_331	-	-	-	unknown species	5.07892e-11	9.01039e-10	3.14017e-05	0.000403401
	Cluster_339	-	-	-	unknown species	1.74616e-10	2.98718e-09	3.13527e-06	0.000436977
	Cluster_346	-	-	-	unknown species	5.36594e-08	4.84959e-07	3.01933e-06	0.000417714
	Cluster_605	-	-	-	unknown species	3.23553e-09	4.1887e-08	2.52247e-05	0.00027395
	Cluster_52	-	-	-	unknown species	0.000273634	0.00100054	0.00136616	0.00874306
	Cluster_152	-	-	-	unknown species	3.41549e-07	2.59686e-06	0.000236403	0.00169071
	Cluster_194	-	-	-	unknown species	1.51284e-05	7.87666e-05	0	0.00101306
	Cluster_489	-	-	-	unknown species	2.51737e-08	2.6796e-07	3.19816e-05	0.000373781
	Cluster_47	-	-	Ruminococcaceae UCG-014	unknown species	0.00776768	0.0176337	0.00533023	0.0121157
	Cluster_128	-	-	-	unknown species	0.000249903	0.000942548	0.000530465	0.00283817
	Cluster_397	-	-	-	unknown species	1.421e-06	1.0313e-05	6.55404e-05	0.000395862
	Cluster_168	-	-	-	unknown species	5.4461e-05	0.000246102	0.000210849	0.000875377
	Cluster_17	-	-	-	unknown species	0.0037759	0.00977651	0.0117548	0.014088
	Cluster_149	-	-	Ruminococcaceae UCG-014	unknown species	0.00509311	0.0125753	0.000585862	0.000941936
	Cluster_120	-	-	-	unknown species	0.00339826	0.00899319	0.000534251	0.00173478
	Cluster_295	-	-	-	unknown species	0.00137484	0.00406512	0.000105644	0.000495995
	Cluster_221	-	-	Ruminococcaceae UCG-014	unknown species	0.00434153	0.0110031	0.000483134	0.000154826
	Cluster_89	-	-	Ruminococcaceae UCG-014	unknown species	0.0094451	0.0206585	0.00255906	0.00127666
	Cluster_78	-	-	Ruminococcaceae UCG-014	unknown species	0.00541323	0.013029	0.00111832	0.00370197
	Cluster_179	-	-	Ruminococcaceae UCG-014	unknown species	0.0119658	0.02476	0.000898583	0.000103915
	Cluster_156	-	-	Ruminococcaceae UCG-014	unknown species	0.0089544	0.0197657	0.000777687	0.00209828
	Cluster_456	-	-	-	unknown species	0.000403451	0.00135142	4.85004e-05	0.000229751
	Cluster_630	-	-	-	unknown species	0.00199731	0.00566101	3.38085e-05	0.000194907
	Cluster_388	-	-	Ruminococcaceae UCG-014	unknown species	0.00671158	0.0157218	0.000235076	0.000431285
	Cluster_515	-	-	-	unknown species	0.00210338	0.00592659	5.40216e-05	0.000154512
	Cluster_227	-	-	Ruminococcaceae UCG-014	unknown species	0.0161025	0.0323483	0.000222381	0.000500865
	Cluster_91	-	-	Ruminococcaceae UCG-014	unknown species	0.0099023	0.02142	0.00445574	0.000174022
	Cluster_492	-	-	-	unknown species	1.56809e-05	7.99157e-05	0.000152997	3.42893e-05
	Cluster_251	-	-	-	unknown species	8.14536e-10	1.25859e-08	0.000436258	2.00556e-05
	Cluster_442	-	-	Ruminococcus 1	unknown species	0.0214435	0.0409221	0.000187293	0.000139121
	Cluster_61	-	-	Subdoligranulum	unknown species	5.73202e-09	6.82762e-08	0.00533833	6.56097e-06
	Cluster_130	-	-	-	unknown species	5.23848e-08	4.82544e-07	0.00129337	3.36069e-06
	Cluster_764	-	-	-	unknown species	2.30654e-06	1.57833e-05	0.000168898	0
	Cluster_444	-	-	Subdoligranulum	unknown species	0.0154314	0.0311883	0.000116175	0.000249034
	Cluster_111	-	-	Ruminococcus 1	unknown species	5.8441e-09	6.82762e-08	7.78775e-05	0.00281826
	Cluster_100	-	-	unknown genus	unknown species	1.59087e-12	4.01065e-11	0.000178929	0.00285119
	Cluster_237	-	-	unknown genus	unknown species	1.47359e-14	6.41682e-13	2.29179e-05	0.000642804
	Cluster_137	-	-	unknown genus	unknown species	8.61233e-14	2.94665e-12	8.12258e-05	0.00180703
	Cluster_66	-	-	unknown genus	unknown species	2.88993e-08	2.94527e-07	0.000837521	0.00742576
	Cluster_154	-	-	unknown genus	unknown species	9.20205e-12	1.83657e-10	0.000167661	0.00133266
	Cluster_405	-	-	unknown genus	unknown species	1.91068e-10	3.15592e-09	1.95769e-05	0.000348387
	Cluster_27	-	-	unknown genus	unknown species	0.0234397	0.0443779	0.00434111	0.0187586
	Cluster_404	-	-	unknown genus	unknown species	0.000356386	0.00123709	9.8716e-05	0.000271135
	Cluster_35	-	-	unknown genus	unknown species	0.00513801	0.0126211	Clostridium	sp,
	Cluster_623	-	-	unknown genus	unknown species	0.00107672	0.00332741	6.76183e-05	0.000223344
	Cluster_718	-	-	unknown genus	unknown species	0.00310728	0.00832131	3.93384e-05	0.000160701
	Cluster_240	-	-	unknown genus	unknown species	3.84591e-06	2.45625e-05	0.000357276	0.000206883
	Cluster_44	-	-	unknown genus	unknown species	2.9623e-05	0.000141894	0.00696975	0.0050396
	Cluster_113	-	-	unknown genus	unknown species	0.0119923	0.02476	0.000520482	0.00255847
	Cluster_116	-	-	unknown genus	unknown species	0.00697298	0.0161355	0.00123504	0.000788808
	Cluster_81	-	-	unknown genus	unknown species	0.000743287	0.00238949	0.0034084	0.00188583
	Cluster_450	-	-	unknown genus	unknown species	0.000164906	0.000669405	0.000148309	9.14712e-05
	Cluster_70	-	-	unknown genus	unknown species	0.0238064	0.0448947	0.00224879	0.00404112
	Cluster_76	-	-	unknown genus	unknown species	0.00438319	0.0110502	0.0029895	0.00180863
	Cluster_72	-	-	unknown genus	unknown species	0.000106425	0.00044717	0.00306291	0.00206338
	Cluster_135	-	-	unknown genus	unknown species	0.0175877	0.0345266	0.00099028	0.000648853
	Cluster_184	-	Clostridiales vadinBB60 group	unknown genus	unknown species	7.45109e-10	1.18969e-08	0.00015098	0.000777911
	Cluster_71	-	-	unknown genus	unknown species	0.00113544	0.00345895	0.00123162	0.00588201
	Cluster_103	-	-	unknown genus	unknown species	0.00134818	0.00401105	0.000642523	0.00218074
	Cluster_121	-	-	unknown genus	unknown species	0.000915941	0.00290554	0.000642135	0.00169437
	Cluster_26	-	-	unknown genus	unknown species	0.00427568	0.0108939	0.00620191	0.0200922
	Cluster_292	-	-	unknown genus	unknown species	0.000257578	0.000963907	9.86666e-05	0.000386284
	Cluster_261	-	-	unknown genus	unknown species	0.0022778	0.00634342	0.000185925	0.00033662
	Cluster_277	-	-	unknown genus	unknown species	0.00141251	0.00415087	6.43016e-05	0.000346241
	Cluster_92	-	-	unknown genus	unknown species	0.0096625	0.0210379	0.00188201	0.00103555
	Cluster_479	-	-	unknown genus	unknown species	0.00114095	0.00345895	5.84883e-05	0.000179452
	Cluster_226	-	-	unknown genus	unknown species	0.0186029	0.036174	0.000179493	0.000479062
	Cluster_326	-	-	unknown genus	unknown species	0.0166453	0.0329467	0.000214539	0.000522177
	Cluster_356	-	Family XIII	Family XIII AD3011 group	unknown species	2.92976e-05	0.000141753	7.11433e-05	0.00029494
	Cluster_615	-	Defluviitaleaceae	Defluviitaleaceae UCG-011	unknown species	3.75699e-13	9.99778e-12	1.27364e-05	0.000230968
	Cluster_309	-	Lactobacillaceae	Lactobacillus	unknown species	1.98101e-09	2.7909e-08	0.00034274	1.4469e-05
	Cluster_54	-	-	-	unknown species	0.00167721	0.00478206	0.00404457	0.00331447
	Cluster_195	Actinobacteria	Eggerthellaceae	CHKCI002	Coriobacteriaceae bacterium CHKCI002	0.0243694	0.0457763	0.000517205	0.000435876
	Cluster_297	Fibrobacteres	Fibrobacteraceae	Fibrobacter	unknown species	8.41468e-06	4.63291e-05	0.000485389	0.000214235
	Cluster_3	Proteobacteria	unknown family	unknown genus	unknown species	0.000933534	0.00294186	0.0558745	0.0355767
	Cluster_422	-	Enterobacteriaceae	Escherichia-Shigella	unknown species	4.72425e-06	2.90117e-05	0.000196595	9.84589e-05
	Cluster_759	-	-	-	unknown species	5.76098e-06	3.44939e-05	0.000157605	5.56011e-05
	Cluster_453	-	-	-	unknown species	1.94107e-05	9.58526e-05	0.00022799	9.3102e-05
	Cluster_544	-	-	-	unknown species	0.000291406	0.00105484	0.000263161	0.000163738
	Cluster_711	-	-	-	Streptomyces sp.	0.00640444	0.0151678	0.000122656	7.70998e-05

## Sheet: Supplementary Table S6
	Supplementary Table S6: Summary of the differential analysis on caecal OTU abundance between each couple of line in hen sacrified one week after an infectious challenge test.
	Animals from both vaccine status were considered. The p-value, and adjusted p-value of the difference is given, and we indicated the mean relative abundance of each OTU in each line.
	OTU taxonomy is given at the phylum, family, and genus level when available, with '-' indicating that the annotation is the same than the taxonomy of the above OTU.
	Couple of line	OTU	phylum	family	genus	species	mean relative abundance		p-values	FDR
	(number of differential OTU)
	B2-B12 (36 OTUs)						B2	B12
		Cluster_67	Firmicutes	Ruminococcaceae	Ruminococcaceae UCG-014	unknown species	0.00121191	0.0062255	0.00382368	0.0486458
		Cluster_630	-	-	-	unknown species	2.45961e-05	0.000214766	7.1319e-05	0.0061146
		Cluster_37	-	-	Oscillibacter	unknown species	0.00979692	0.0051718	0.000340919	0.0130118
		Cluster_313	-	-	-	unknown species	0.000731411	0.000102525	0.00187351	0.0373073
		Cluster_137	-	-	unknown genus	unknown species	0.00163193	0.000374669	8.01039e-05	0.0061146
		Cluster_404	-	-	unknown genus	unknown species	1.3542e-05	0.000299166	0.000772429	0.0198138
		Cluster_623	-	-	unknown genus	unknown species	1.14381e-05	0.000202323	0.000509907	0.0155692
		Cluster_27	-	-	unknown genus	unknown species	0.00104807	0.0153913	0.00283394	0.0416947
		Cluster_517	-	-	Ruminiclostridium 9	unknown species	0.000151245	3.49363e-05	0.00111069	0.0242237
		Cluster_264	-	-	unknown genus	unknown species	0.000195346	5.82483e-05	0.00131981	0.027476
		Cluster_302	-	-	unknown genus	unknown species	0.000155721	0.000399537	0.00259359	0.0416947
		Cluster_358	-	-	CAG-352	unknown species	0.000101374	0.000304693	0.00325803	0.0434612
		Cluster_371	-	-	[Eubacterium] coprostanoligenes group	unknown species	0.000235615	7.36593e-05	0.00212944	0.0383365
		Cluster_106	-	Lachnospiraceae	Lachnospiraceae UCG-008	unknown species	0.00236657	0.000220158	2.71055e-05	0.00520514
		Cluster_535	-	-	Lachnospiraceae ND3007 group	unknown species	9.49945e-05	3.05217e-05	0.000778707	0.0198138
		Cluster_25	-	-	Eisenbergiella	unknown species	0.0305587	0.00700302	0.00101425	0.0232263
		Cluster_607	-	-	Eisenbergiella	unknown species	9.40167e-05	0.000235829	0.00291317	0.0416947
		Cluster_49	-	-	[Ruminococcus] torques group	unknown species	0.00881963	0.00110184	2.04142e-05	0.00520514
		Cluster_96	-	-	-	unknown species	0.000779381	5.88702e-05	0.000442474	0.0144974
		Cluster_507	-	-	-	unknown species	0.0004094	8.61465e-05	0.000443152	0.0144974
		Cluster_139	-	-	Tyzzerella 3	unknown species	0.000127669	0.00117321	0.00210397	0.0383365
		Cluster_60	-	-	Anaerostipes	unknown species	0.0014174	0.00495135	0.000121277	0.0079329
		Cluster_22	-	-	unknown genus	unknown species	0.0156349	0.00443506	0.000772987	0.0198138
		Cluster_481	-	-	Lachnoclostridium	unknown species	0.000239455	7.36993e-05	0.00330365	0.0434612
		Cluster_105	-	-	Blautia	unknown species	0.00063082	0.00170228	0.000188577	0.0079329
		Cluster_484	-	-	unknown genus	unknown species	0.000100262	2.04836e-05	0.00332127	0.0434612
		Cluster_77	-	-	unknown genus	unknown species	0.0056487	0.000135766	3.40948e-05	0.00520514
		Cluster_94	-	-	unknown genus	unknown species	0.00335679	0.00048058	6.76272e-05	0.0061146
		Cluster_71	-	Clostridiales vadinBB60 group	unknown genus	unknown species	0.00191144	0.000592195	0.00289162	0.0416947
		Cluster_103	-	-	unknown genus	unknown species	0.00099479	0.0042533	0.00217631	0.0383365
		Cluster_3	Proteobacteria	unknown family	unknown genus	unknown species	0.01751	0.0953257	0.000190528	0.0079329
		Cluster_396	-	Enterobacteriaceae	Proteus	unknown species	1.29394e-05	0.000131731	0.000921554	0.0222143
		Cluster_453	-	-	Escherichia-Shigella	unknown species	6.55727e-05	0.000292075	0.00016394	0.0079329
		Cluster_759	-	-	-	unknown species	5.0668e-05	0.000213792	0.000151732	0.0079329
		Cluster_544	-	-	-	unknown species	0.000118475	0.000422016	0.00261201	0.0416947
		Cluster_711	-	-	-	Streptomyces sp.	4.09054e-05	0.000186414	0.00280845	0.0416947
	B2-B14 (87 OTUs)						B2	B14
		Cluster_107	Firmicutes	Ruminococcaceae	Ruminococcaceae UCG-014	unknown species	0.00109308	0.00013165	4.19188e-06	0.000951556
		Cluster_17	-	-	-	unknown species	0.0255037	0.00756903	0.000769686	0.0116134
		Cluster_39	-	-	-	unknown species	0.0135472	0.00168185	0.000192143	0.00671024
		Cluster_384	-	-	-	unknown species	0.000201624	0	0.000271095	0.00723982
		Cluster_120	-	-	-	unknown species	0.00138189	0.000103209	0.00385148	0.0273215
		Cluster_128	-	-	-	unknown species	0.00310444	0.000158145	0.00652384	0.0370228
		Cluster_125	-	-	-	unknown species	0.00268851	0.000292476	0.000788835	0.0116134
		Cluster_397	-	-	-	unknown species	0.000486555	5.85921e-05	0.000818564	0.0116134
		Cluster_489	-	-	-	unknown species	0.000324264	3.22449e-05	0.000494683	0.00925962
		Cluster_158	-	-	-	unknown species	0.00103007	0.000311153	0.00855349	0.0456857
		Cluster_228	-	-	-	unknown species	0.000668611	7.66378e-05	0.0020258	0.0189359
		Cluster_148	-	-	Candidatus Soleaferrea	unknown species	0.000763679	0.000131301	5.78238e-05	0.0052504
		Cluster_313	-	-	Oscillibacter	unknown species	0.000729215	9.217e-05	0.000476754	0.00925962
		Cluster_37	-	-	-	unknown species	0.00969594	0.00344977	0.00309129	0.0241163
		Cluster_386	-	-	-	unknown species	0.00056854	6.17445e-05	0.0010921	0.0141454
		Cluster_56	-	-	Butyricicoccus	unknown species	0.00300243	0.00859082	0.00250292	0.0218524
		Cluster_174	-	-	Ruminiclostridium 9	unknown species	0.000852705	0.000359981	0.00210436	0.0191076
		Cluster_525	-	-	-	unknown species	0.000217876	2.14049e-05	0.00652296	0.0370228
		Cluster_517	-	-	-	unknown species	0.000151214	5.75989e-05	0.00589743	0.0359678
		Cluster_159	-	-	Ruminiclostridium 5	unknown species	0.000602693	8.60386e-05	0.000865729	0.0119103
		Cluster_321	-	-	-	unknown species	0.000300131	0.000121684	0.00520724	0.0337727
		Cluster_16	-	-	-	unknown species	0.022756	0.00877193	0.00453395	0.0302708
		Cluster_191	-	-	-	unknown species	0.000763417	0.00027515	0.00601763	0.0359678
		Cluster_371	-	-	[Eubacterium] coprostanoligenes group	unknown species	0.00023328	7.17675e-05	0.0018125	0.017508
		Cluster_238	-	-	Flavonifractor	unknown species	0.00100944	8.48958e-05	0.00128702	0.0142514
		Cluster_290	-	-	unknown genus	unknown species	0.000380463	7.89833e-05	0.00316674	0.0241163
		Cluster_623	-	-	unknown genus	unknown species	1.15796e-05	0.000231141	0.0044699	0.0302708
		Cluster_404	-	-	unknown genus	unknown species	1.37174e-05	0.000217232	0.00447248	0.0302708
		Cluster_50	-	-	unknown genus	unknown species	0.00784388	0.00178756	0.0038235	0.0273215
		Cluster_137	-	-	unknown genus	unknown species	0.00156042	0.000336545	0.00374723	0.0273215
		Cluster_308	-	-	unknown genus	unknown species	0.000126476	0.000402766	0.00713615	0.0399977
		Cluster_385	-	-	unknown genus	unknown species	0.000210699	3.66953e-05	0.00269014	0.0225602
		Cluster_27	-	-	unknown genus	unknown species	0.00105685	0.0164316	0.00923658	0.0482001
		Cluster_59	-	-	unknown genus	unknown species	0.00140399	0.00740837	0.00112166	0.0141454
		Cluster_60	-	Lachnospiraceae	Anaerostipes	unknown species	0.00140466	0.00906517	1.52697e-07	6.93244e-05
		Cluster_348	-	-	Anaerostipes	unknown species	0.000254456	9.61122e-05	0.00571894	0.0355671
		Cluster_40	-	-	Fusicatenibacter	unknown species	0.00480044	0.0165483	0.00150162	0.0158543
		Cluster_175	-	-	Fusicatenibacter	unknown species	0.000407089	0.00134469	0.00250172	0.0218524
		Cluster_96	-	-	[Ruminococcus] torques group	unknown species	0.000781941	6.29034e-06	8.55467e-05	0.00613887
		Cluster_2	-	-	-	unknown species	0.0510491	0.146843	0.000350252	0.00883413
		Cluster_11	-	-	-	unknown species	0.0040341	0.0755587	0.00792727	0.0432972
		Cluster_170	-	-	-	unknown species	0.00046939	0.00138089	0.00018867	0.00671024
		Cluster_281	-	-	-	Ruminococcus sp.	7.68456e-05	0.000599734	0.00014444	0.00655756
		Cluster_539	-	-	-	unknown species	6.34213e-05	0.000281662	0.000108174	0.00613887
		Cluster_49	-	-	-	unknown species	0.00871829	0.00258529	0.00260374	0.0223037
		Cluster_541	-	-	-	unknown species	4.22314e-05	0.000401221	0.00632364	0.0368069
		Cluster_312	-	-	-	unknown species	0.000184513	0.000505225	0.0002478	0.00703132
		Cluster_860	-	-	-	unknown species	0.000119549	0.000328935	0.00465502	0.0306287
		Cluster_64	-	-	Blautia	unknown species	0.00265621	0.00291525	0.00119257	0.014208
		Cluster_683	-	-	Lachnospiraceae NK4A136 group	unknown species	0.000195094	1.67588e-05	0.000442456	0.00925962
		Cluster_520	-	-	-	unknown species	9.96381e-05	0.000280737	0.00799098	0.0432972
		Cluster_480	-	-	-	unknown species	0.000310256	3.20792e-05	1.48082e-05	0.00224098
		Cluster_157	-	-	Eisenbergiella	unknown species	0.00121862	0.00011933	0.000613757	0.0103202
		Cluster_25	-	-	-	unknown species	0.0303771	0.00344587	0.000801094	0.0116134
		Cluster_269	-	-	-	unknown species	0.000191413	0.000532042	9.55052e-05	0.00613887
		Cluster_247	-	-	Lachnospiraceae UCG-008	unknown species	0.000721016	5.89611e-05	0.000144284	0.00655756
		Cluster_106	-	-	-	unknown species	0.00234735	0.000918469	0.00110424	0.0141454
		Cluster_481	-	-	Lachnoclostridium	unknown species	0.000237892	1.74155e-05	0.000246221	0.00703132
		Cluster_580	-	-	-	unknown species	8.86794e-05	0.00026381	0.00284609	0.0230736
		Cluster_62	-	-	ASF356	unknown species	0.00176984	0.0106235	0.0061205	0.0360871
		Cluster_243	-	-	unknown genus	unknown species	0.000342803	0.000952537	0.00602104	0.0359678
		Cluster_484	-	-	unknown genus	unknown species	9.97306e-05	1.20812e-05	0.00273307	0.0225602
		Cluster_338	-	-	unknown genus	unknown species	0.000318423	2.19624e-05	0.00122051	0.014208
		Cluster_190	-	-	unknown genus	unknown species	0.00158679	0.000210914	0.00318718	0.0241163
		Cluster_431	-	-	unknown genus	unknown species	0.000131234	0.000365562	0.00127861	0.0142514
		Cluster_521	-	-	unknown genus	unknown species	8.08383e-05	0.000238233	0.00165682	0.0168995
		Cluster_414	-	-	unknown genus	unknown species	7.20677e-05	0.000418777	0.00302684	0.0241085
		Cluster_559	-	-	unknown genus	unknown species	0.000156859	3.47502e-05	0.000473317	0.00925962
		Cluster_409	-	-	unknown genus	unknown species	0.000756834	1.3032e-05	0.000530287	0.00925962
		Cluster_53	-	-	unknown genus	unknown species	0.00372553	0.00290874	0.00438942	0.0302708
		Cluster_77	-	-	unknown genus	unknown species	0.00560257	0.00031137	0.00174789	0.0172509
		Cluster_607	-	-	Eisenbergiella	unknown species	9.37384e-05	0.000273017	0.00204375	0.0189359
		Cluster_104	-	-	-	unknown species	0.00201768	0.00445408	0.00167506	0.0168995
		Cluster_265	-	-	Tyzzerella 3	unknown species	0.000165874	0.000411088	0.000480351	0.00925962
		Cluster_108	-	-	Sellimonas	unknown species	0.00101793	0.00218314	0.0035986	0.026783
		Cluster_360	-	-	-	unknown species	0.000130502	0.000336719	0.000730231	0.0116134
		Cluster_131	-	-	-	Lachnoclostridium phocaeense	0.000819071	0.00133006	0.000475226	0.00925962
		Cluster_55	-	Clostridiales vadinBB60 group	unknown genus	unknown species	0.000455795	0.0031655	0.00915191	0.0482001
		Cluster_326	-	-	unknown genus	unknown species	0.000348599	9.11908e-05	0.0056444	0.0355671
		Cluster_92	-	-	unknown genus	unknown species	0.00044251	0.00103206	0.00801093	0.0432972
		Cluster_29	-	Lactobacillaceae	Lactobacillus	unknown species	0.00316813	0.0118019	0.000523634	0.00925962
		Cluster_54	-	-	-	unknown species	0.00245583	0.00838135	3.95699e-05	0.00449118
		Cluster_805	-	-	-	unknown species	4.97323e-05	0.000161998	0.00119646	0.014208
		Cluster_3	Proteobacteria	unknown family	unknown genus	unknown species	0.0175083	0.0728857	0.000188484	0.00671024
		Cluster_453	-	Enterobacteriaceae	Escherichia-Shigella	unknown species	6.55775e-05	0.000311525	0.000231269	0.00703132
		Cluster_544	-	-	-	unknown species	0.00011841	0.000329435	0.001416	0.0153063
		Cluster_711	-	-	-	Streptomyces sp.	4.09688e-05	0.000143473	0.00555528	0.0355225
	B2-B15 (16 OTUs)						B2	B15
		Cluster_61	Firmicutes	Ruminococcaceae	Subdoligranulum	unknown species	0.00192	0.00287	0.00045	0.023
		Cluster_58	-	-	[Eubacterium] coprostanoligenes group	unknown species	0.00195	0.00653	0.000418	0.023
		Cluster_87	-	-	Hydrogenoanaerobacterium	unknown species	0.00549	0.000872	0.000568	0.0261
		Cluster_270	-	-	Angelakisella	unknown species	0.00052	0.000132	0.000317	0.023
		Cluster_313	-	-	Oscillibacter	unknown species	0.000731	5.96e-05	0.000323	0.023
		Cluster_37	-	-	-	unknown species	0.00978	0.00533	0.000262	0.023
		Cluster_238	-	-	Flavonifractor	unknown species	0.00102	0.000108	0.00165	0.0474
		Cluster_623	-	-	unknown genus	unknown species	1.14e-05	0.00019	0.00106	0.0405
		Cluster_64	-	Lachnospiraceae	Blautia	unknown species	0.00266	0.00808	0.00135	0.0444
		Cluster_105	-	-	-	unknown species	0.000631	0.0024	0.000411	0.023
		Cluster_576	-	-	Lachnospiraceae UCG-008	unknown species	3.07e-05	0.000206	0.000324	0.023
		Cluster_445	-	-	Lachnoclostridium	unknown species	1.08e-05	0.00018	0.00102	0.0405
		Cluster_541	-	-	[Ruminococcus] torques group	unknown species	4.21e-05	0.000319	0.00149	0.0456
		Cluster_633	-	-	GCA-900066575	unknown species	3.96e-05	0.000103	0.00123	0.0434
		Cluster_29	-	Lactobacillaceae	Lactobacillus	unknown species	0.00313	0.0166	0.00027	0.023
		Cluster_396	Proteobacteria	Enterobacteriaceae	Proteus	unknown species	1.28e-05	0.000446	0.000229	0.023
	B2-B19 (9 OTUs)						B2	B19
		Cluster_17	Firmicutes	Ruminococcaceae	Ruminococcaceae UCG-014	unknown species	0.0255752	0.00359737	0.000179194	0.0165217
		Cluster_397	-	-	-	unknown species	0.000494215	3.82561e-05	6.44542e-05	0.0148567
		Cluster_158	-	-	-	unknown species	0.00103542	0.000168211	0.000102502	0.0157512
		Cluster_456	-	-	-	unknown species	3.03593e-05	0.000192751	0.000167126	0.0165217
		Cluster_623	-	-	unknown genus	unknown species	1.14297e-05	0.000131279	0.000348053	0.0267421
		Cluster_404	-	-	unknown genus	unknown species	1.34978e-05	0.000132917	0.00077402	0.039647
		Cluster_270	-	-	Angelakisella	unknown species	0.000516132	6.61632e-05	0.000679386	0.0391496
		Cluster_677	-	Lachnospiraceae	Lachnospiraceae UCG-008	unknown species	0.000311532	8.22524e-05	0.000443971	0.0292387
		Cluster_261	-	Clostridiales vadinBB60 group	unknown genus	unknown species	4.90821e-05	0.000309893	3.9286e-05	0.0148567
	B12-B14 (19 OTUs)						B12	B14
		Cluster_120	Firmicutes	Ruminococcaceae	Ruminococcaceae UCG-014	unknown species	0.0023256	0.00010355	0.000181075	0.0101402
		Cluster_128	-	-	-	unknown species	0.0014395	0.000155756	0.000451585	0.0168592
		Cluster_125	-	-	-	unknown species	0.00288502	0.000289698	0.000348232	0.0160131
		Cluster_56	-	-	Butyricicoccus	unknown species	0.00203597	0.00859795	8.63117e-05	0.00773352
		Cluster_46	-	-	unknown genus	unknown species	0.0018425	0.00688568	0.000505707	0.0174274
		Cluster_264	-	-	unknown genus	unknown species	5.86531e-05	0.000361465	7.35498e-05	0.00773352
		Cluster_239	-	-	unknown genus	unknown species	0.00084377	0.000162685	0.000832717	0.0233161
		Cluster_524	-	-	unknown genus	unknown species	3.7882e-05	0.000116302	0.00152777	0.036273
		Cluster_9	-	-	unknown genus	unknown species	0.0606564	0.00790461	0.000546215	0.0174789
		Cluster_329	-	-	Ruminiclostridium 9	unknown species	0.000147276	0.000345755	0.000601955	0.0179784
		Cluster_2	-	Lachnospiraceae	[Ruminococcus] torques group	unknown species	0.053129	0.146865	0.000158535	0.0101402
		Cluster_170	-	-	-	unknown species	0.000461977	0.00138374	6.90989e-05	0.00773352
		Cluster_312	-	-	-	unknown species	0.000148448	0.0005052	1.78007e-05	0.00398735
		Cluster_539	-	-	-	unknown species	7.02288e-05	0.000281206	0.000427511	0.0168592
		Cluster_298	-	-	-	unknown species	0.000320865	0.000838635	0.00121575	0.0320385
		Cluster_265	-	-	Tyzzerella 3	unknown species	0.000164705	0.000412143	6.97049e-06	0.00312278
		Cluster_151	-	-	-	unknown species	0.000386418	0.00109154	0.000357434	0.0160131
		Cluster_735	-	-	Anaerosporobacter	unknown species	8.78037e-05	0.000234879	0.000107519	0.00802805
		Cluster_54	-	Lactobacillaceae	Lactobacillus	unknown species	0.00383877	0.00838532	0.00153836	0.036273
	B12-B19 (40 OTUs)						B12	B19
		Cluster_67	Firmicutes	Ruminococcaceae	Ruminococcaceae UCG-014	unknown species	0.00624447	0.000679248	0.000826368	0.0263515
		Cluster_397	-	-	-	unknown species	0.000391539	3.86166e-05	0.000280983	0.0161214
		Cluster_158	-	-	-	unknown species	0.00064698	0.000170147	0.00115057	0.0276291
		Cluster_227	-	-	-	unknown species	0.000514106	0.000197069	0.00266071	0.0407088
		Cluster_456	-	-	-	unknown species	2.43779e-05	0.000193938	0.000496036	0.0211962
		Cluster_596	-	-	Faecalibacterium	unknown species	0.000378594	8.45313e-05	0.00120388	0.0276291
		Cluster_6	-	-	-	unknown species	0.116787	0.034028	0.00338208	0.0433975
		Cluster_449	-	-	Caproiciproducens	unknown species	0.00102962	0.00022981	0.000160262	0.0122601
		Cluster_444	-	-	Subdoligranulum	unknown species	0.000283988	0.000224016	0.00366781	0.0433975
		Cluster_85	-	-	Ruminococcus 1	unknown species	0.00341168	0.00165247	0.00108799	0.0276291
		Cluster_9	-	-	unknown genus	unknown species	0.0595228	0.0206914	0.00171287	0.0341828
		Cluster_34	-	-	Ruminiclostridium	unknown species	0.00275397	0.00703644	0.00359835	0.0433975
		Cluster_37	-	-	Oscillibacter	unknown species	0.00519484	0.0119925	0.00325017	0.0433975
		Cluster_36	-	-	DTU089	unknown species	0.00406615	0.007665	0.00362168	0.0433975
		Cluster_415	-	-	Ruminiclostridium 9	unknown species	8.72403e-05	0.000257226	0.00411314	0.0471982
		Cluster_165	-	-	Intestinimonas	unknown species	0.000448788	0.000711091	0.00285512	0.0422742
		Cluster_137	-	-	unknown genus	unknown species	0.000371199	0.00197939	0.00137827	0.0287557
		Cluster_96	-	Lachnospiraceae	[Ruminococcus] torques group	unknown species	5.95845e-05	0.00766199	0.00126875	0.0277313
		Cluster_49	-	-	-	unknown species	0.00112214	0.00564481	8.28323e-05	0.00950501
		Cluster_507	-	-	-	unknown species	8.73531e-05	0.000335789	0.00212391	0.0374951
		Cluster_153	-	-	Eisenbergiella	unknown species	0.000392213	0.00109282	0.00299015	0.04289
		Cluster_651	-	-	-	unknown species	0.000229855	5.96177e-05	0.000867296	0.0263515
		Cluster_794	-	-	Lachnoclostridium	unknown species	2.76626e-05	0.000173987	0.00352433	0.0433975
		Cluster_95	-	-	-	unknown species	0.00101113	0.00183832	0.000743525	0.0262522
		Cluster_106	-	-	Lachnospiraceae UCG-008	unknown species	0.000224302	0.00125175	0.000588619	0.0225147
		Cluster_205	-	-	Blautia	unknown species	9.51498e-05	0.000437306	0.000274679	0.0161214
		Cluster_68	-	-	unknown genus	unknown species	0.0015183	0.00427263	0.000507969	0.0211962
		Cluster_484	-	-	unknown genus	unknown species	2.05935e-05	0.000150401	0.0019056	0.0364447
		Cluster_22	-	-	unknown genus	unknown species	0.00445813	0.0143162	0.00368737	0.0433975
		Cluster_345	-	-	unknown genus	unknown species	8.04655e-05	0.000257922	0.00209414	0.0374951
		Cluster_77	-	-	unknown genus	unknown species	0.000136166	0.0020059	0.00256976	0.0407088
		Cluster_84	-	-	unknown genus	unknown species	0.000666493	0.00252422	0.000918569	0.0263515
		Cluster_71	-	Clostridiales vadinBB60 group	unknown genus	unknown species	0.000584357	0.0114374	2.29849e-06	0.00105501
		Cluster_184	-	-	unknown genus	unknown species	0.000208148	0.000650397	0.000378286	0.0192926
		Cluster_103	-	-	unknown genus	unknown species	0.004242	0.0003283	7.27952e-05	0.00950501
		Cluster_54	-	Lactobacillaceae	Lactobacillus	unknown species	0.00380806	0.00103996	0.000133295	0.0122364
		Cluster_3	Proteobacteria	unknown family	unknown genus	unknown species	0.0954898	0.0215762	5.69263e-05	0.00950501
		Cluster_396	-	Enterobacteriaceae	Proteus	unknown species	0.000131194	6.94441e-06	0.00258576	0.0407088
		Cluster_544	-	-	Escherichia-Shigella	unknown species	0.000422675	0.000115774	0.00107765	0.0276291
		Cluster_453	-	-	-	unknown species	0.000292873	8.02535e-05	0.00263844	0.0407088
	B12-B21 (105 OTUs)						B12	B21
		Cluster_65	Firmicutes	Ruminococcaceae	Ruminococcaceae UCG-014	unknown species	5.35e-06	0.0164	2.07e-07	9.55e-05
		Cluster_107	-	-	-	unknown species	0.000601	0.00428	0.000864	0.0111
		Cluster_52	-	-	-	unknown species	0.000978	0.0177	8.9e-05	0.00332
		Cluster_456	-	-	-	unknown species	2.43e-05	0.000443	6.39e-05	0.00306
		Cluster_74	-	-	-	unknown species	6.61e-06	0.00616	0.00678	0.0359
		Cluster_67	-	-	-	unknown species	0.00623	0.000145	9.29e-06	0.000857
		Cluster_630	-	-	-	unknown species	0.00022	2.16e-05	0.000124	0.00362
		Cluster_149	-	-	-	unknown species	0.00104	0.000552	0.00901	0.0421
		Cluster_252	-	-	Ruminococcaceae UCG-013	unknown species	0.000414	0.000129	0.0013	0.0133
		Cluster_19	-	-	Oscillibacter	unknown species	0.0229	0.00307	6.94e-06	0.0008
		Cluster_330	-	-	-	unknown species	0.000374	7.21e-05	9.36e-05	0.00332
		Cluster_505	-	-	-	unknown species	0.000234	2.17e-05	0.000322	0.00586
		Cluster_386	-	-	-	unknown species	0.00026	7.78e-05	0.00511	0.0308
		Cluster_37	-	-	-	unknown species	0.00519	0.00935	0.00288	0.0214
		Cluster_554	-	-	Flavonifractor	unknown species	0.000245	0.00011	0.00776	0.039
		Cluster_631	-	-	-	unknown species	0.000212	5.57e-05	0.00638	0.035
		Cluster_625	-	-	-	unknown species	0.000166	5.61e-05	0.00245	0.0204
		Cluster_14	-	-	-	unknown species	0.029	0.0117	0.00126	0.0133
		Cluster_301	-	-	-	unknown species	0.000397	0.000146	0.000273	0.00573
		Cluster_61	-	-	Subdoligranulum	unknown species	0.00112	5.73e-05	6.64e-05	0.00306
		Cluster_130	-	-	-	unknown species	0.000312	1.42e-05	0.00148	0.0142
		Cluster_364	-	-	Ruminococcus 1	unknown species	5.69e-05	0.000471	0.000845	0.0111
		Cluster_85	-	-	-	unknown species	0.00343	0.00165	0.00544	0.0313
		Cluster_400	-	-	-	unknown species	0.000156	4.39e-05	0.00292	0.0214
		Cluster_517	-	-	Ruminiclostridium 9	unknown species	3.54e-05	0.000223	0.00519	0.0308
		Cluster_415	-	-	-	unknown species	8.79e-05	0.000221	0.00218	0.0189
		Cluster_208	-	-	Ruminiclostridium	unknown species	0.00013	0.000644	0.00156	0.0147
		Cluster_34	-	-	-	unknown species	0.00276	0.0163	0.000752	0.0105
		Cluster_742	-	-	Ruminiclostridium 5	unknown species	5.01e-05	0.000354	0.00213	0.0189
		Cluster_449	-	-	Caproiciproducens	unknown species	0.00106	7.94e-05	0.0002	0.00511
		Cluster_358	-	-	CAG-352	unknown species	0.00031	4.53e-05	0.00107	0.0133
		Cluster_9	-	-	unknown genus	unknown species	0.06	0.00829	0.000225	0.00526
		Cluster_302	-	-	unknown genus	unknown species	0.000404	6.68e-05	0.00033	0.00586
		Cluster_239	-	-	unknown genus	unknown species	0.000834	0.000141	8.01e-05	0.00332
		Cluster_264	-	-	unknown genus	unknown species	5.81e-05	0.000288	0.00169	0.0153
		Cluster_36	-	-	DTU089	unknown species	0.00406	0.0107	0.000233	0.00526
		Cluster_311	-	-	DTU089	unknown species	0.000124	0.000385	0.00288	0.0214
		Cluster_596	-	-	Faecalibacterium	unknown species	0.000378	0.00012	0.00904	0.0421
		Cluster_137	-	-	unknown genus	unknown species	0.000373	0.000796	0.0016	0.0147
		Cluster_66	-	-	unknown genus	unknown species	0.00187	0.00769	0.00551	0.0314
		Cluster_44	-	-	unknown genus	unknown species	0.0065	0.00262	0.00521	0.0308
		Cluster_2	-	Lachnospiraceae	[Ruminococcus] torques group	unknown species	0.0528	0.0236	0.00863	0.041
		Cluster_49	-	-	-	unknown species	0.00113	0.00333	0.00123	0.0133
		Cluster_462	-	-	-	unknown species	4.67e-05	0.000113	0.00628	0.0349
		Cluster_170	-	-	-	unknown species	0.00046	0.000128	0.00766	0.039
		Cluster_866	-	-	-	unknown species	2.25e-05	0.000142	0.00248	0.0204
		Cluster_761	-	-	-	unknown species	0.000273	3.58e-05	0.00823	0.0399
		Cluster_106	-	-	Lachnospiraceae UCG-008	unknown species	0.000224	0.00117	0.000564	0.00929
		Cluster_317	-	-	-	unknown species	7.28e-05	0.000274	0.00996	0.0453
		Cluster_250	-	-	-	unknown species	0.000245	0.000464	0.0108	0.0478
		Cluster_576	-	-	-	unknown species	4.94e-05	0.0002	0.00381	0.0262
		Cluster_667	-	-	Lachnospiraceae UCG-006	unknown species	0.000107	4.84e-05	0.00372	0.0262
		Cluster_63	-	-	Lachnoclostridium	unknown species	0.00186	0.00609	0.00922	0.0425
		Cluster_794	-	-	-	unknown species	2.82e-05	0.000139	0.00667	0.0358
		Cluster_95	-	-	-	unknown species	0.00102	0.00196	0.00536	0.0313
		Cluster_177	-	-	Eisenbergiella	unknown species	5.58e-05	0.00184	8.76e-07	0.000202
		Cluster_651	-	-	-	unknown species	0.00023	3.76e-05	0.000824	0.0111
		Cluster_42	-	-	Lachnospiraceae FE2018 group	unknown species	0.0119	0.00412	0.00519	0.0308
		Cluster_535	-	-	Lachnospiraceae ND3007 group	unknown species	3.08e-05	0.00056	2.33e-05	0.00153
		Cluster_818	-	-	Agathobacter	unknown species	1.53e-05	0.000533	0.000172	0.00467
		Cluster_7	-	-	GCA-900066575	unknown species	0.0164	0.0776	0.00486	0.0308
		Cluster_378	-	-	-	unknown species	5.69e-05	0.000394	0.00221	0.0189
		Cluster_51	-	-	-	unknown species	0.00282	0.0106	0.00307	0.0221
		Cluster_80	-	-	-	unknown species	0.00136	0.00434	0.01	0.0453
		Cluster_155	-	-	ASF356	unknown species	0.000118	0.00124	0.0113	0.0495
		Cluster_205	-	-	Blautia	unknown species	9.58e-05	0.00104	0.000712	0.0103
		Cluster_105	-	-	-	unknown species	0.00172	0.000825	0.00476	0.0308
		Cluster_60	-	-	Anaerostipes	unknown species	0.00497	0.00227	0.00277	0.0213
		Cluster_484	-	-	unknown genus	unknown species	2.05e-05	0.000224	0.00121	0.0133
		Cluster_192	-	-	unknown genus	unknown species	0.000558	0.000213	0.0026	0.0206
		Cluster_263	-	-	unknown genus	unknown species	0.000117	0.000469	0.00378	0.0262
		Cluster_497	-	-	unknown genus	unknown species	0.000292	1.59e-05	0.00746	0.0386
		Cluster_679	-	-	unknown genus	unknown species	0.000182	4.54e-05	0.00267	0.0208
		Cluster_22	-	-	unknown genus	unknown species	0.00446	0.0146	0.00468	0.0308
		Cluster_394	-	-	unknown genus	unknown species	0.0002	0.000994	0.00668	0.0358
		Cluster_287	-	-	unknown genus	unknown species	4.83e-05	0.000336	0.00694	0.0364
		Cluster_499	-	-	unknown genus	unknown species	4.65e-05	0.000331	0.00436	0.0291
		Cluster_68	-	-	unknown genus	unknown species	0.00152	0.00421	0.0107	0.0478
		Cluster_272	-	-	unknown genus	unknown species	0.000423	0.00115	0.00418	0.0283
		Cluster_5	-	-	unknown genus	unknown species	0.0304	0.0814	0.00787	0.039
		Cluster_428	-	-	unknown genus	unknown species	0.000188	6.85e-05	0.0013	0.0133
		Cluster_10	-	-	unknown genus	unknown species	0.03	0.0136	0.00521	0.0308
		Cluster_592	-	-	unknown genus	unknown species	0.000211	3.64e-05	0.0012	0.0133
		Cluster_90	-	-	unknown genus	unknown species	0.00222	0.000756	0.000451	0.0077
		Cluster_45	-	-	unknown genus	unknown species	0.0124	0.00103	0.0011	0.0133
		Cluster_528	-	-	unknown genus	unknown species	6.18e-05	0.00024	0.00493	0.0308
		Cluster_345	-	-	unknown genus	unknown species	8.03e-05	0.000269	0.00134	0.0134
		Cluster_935	-	-	unknown genus	unknown species	2.97e-05	0.000231	0.00853	0.041
		Cluster_53	-	-	unknown genus	unknown species	0.00167	0.00774	0.000672	0.0103
		Cluster_84	-	-	unknown genus	unknown species	0.000665	0.00255	0.000126	0.00362
		Cluster_77	-	-	unknown genus	unknown species	0.000136	0.00346	0.00031	0.00586
		Cluster_254	-	-	unknown genus	unknown species	8.46e-05	0.000472	0.00024	0.00526
		Cluster_86	-	-	[Eubacterium] hallii group	unknown species	0.00229	0.00117	0.00258	0.0206
		Cluster_376	-	-	CHKCI001	unknown species	0.000217	7.85e-05	0.00803	0.0394
		Cluster_71	-	Clostridiales vadinBB60 group	unknown genus	unknown species	0.000586	0.0024	3e-05	0.00173
		Cluster_103	-	-	unknown genus	unknown species	0.00432	0.000272	0.000302	0.00586
		Cluster_354	-	unknown family	unknown genus	unknown species	3.13e-05	0.000675	1.27e-05	0.00098
		Cluster_198	-	unknown family	unknown genus	unknown species	0.000219	0.00106	0.000119	0.00362
		Cluster_267	-	Lactobacillaceae	Lactobacillus	unknown species	3.69e-05	0.000715	0.00784	0.039
		Cluster_3	Proteobacteria	unknown family	unknown genus	unknown species	0.0955	0.0161	3.45e-06	0.00053
		Cluster_453	-	Enterobacteriaceae	Escherichia-Shigella	unknown species	0.000293	8.51e-05	0.000636	0.0101
		Cluster_759	-	-	-	unknown species	0.000214	6e-05	0.000697	0.0103
		Cluster_544	-	-	-	unknown species	0.000425	8.19e-05	0.00128	0.0133
		Cluster_422	-	-	-	unknown species	0.000269	4.47e-05	0.00139	0.0137
		Cluster_396	-	-	Proteus	unknown species	0.000131	1.32e-05	0.00611	0.0343
	B14-B15 (47 OTUs)						B14	B15
		Cluster_120	Firmicutes	Ruminococcaceae	Ruminococcaceae UCG-014	unknown species	0.000103647	0.00169028	0.000126033	0.00628766
		Cluster_47	-	-	-	unknown species	0.00180424	0.0089663	0.00116572	0.0252596
		Cluster_179	-	-	-	unknown species	5.50171e-06	0.00046286	0.000199284	0.00812616
		Cluster_93	-	-	-	unknown species	0.00035488	0.00198993	0.0041843	0.043621
		Cluster_388	-	-	-	unknown species	9.50419e-05	0.000411241	0.000105701	0.00593244
		Cluster_148	-	-	Candidatus Soleaferrea	unknown species	0.000131764	0.000740051	0.000999228	0.0236133
		Cluster_449	-	-	Caproiciproducens	unknown species	6.49741e-05	0.000414253	0.00138641	0.0270651
		Cluster_150	-	-	Ruminococcaceae NK4A214 group	unknown species	0.00175347	0.000437677	0.00304425	0.0384774
		Cluster_56	-	-	Butyricicoccus	unknown species	0.0086945	0.00254799	3.11493e-05	0.00435137
		Cluster_36	-	-	DTU089	unknown species	0.00395859	0.0165332	0.000429586	0.0129285
		Cluster_311	-	-	DTU089	unknown species	0.000102467	0.000506561	0.00287129	0.0384774
		Cluster_159	-	-	Ruminiclostridium 5	unknown species	8.65856e-05	0.000670195	0.0029805	0.0384774
		Cluster_240	-	-	unknown genus	unknown species	0.000434873	0.000205051	0.000832506	0.021988
		Cluster_290	-	-	unknown genus	unknown species	7.90886e-05	0.000446188	0.00437181	0.043621
		Cluster_50	-	-	unknown genus	unknown species	0.00180945	0.00552901	0.000373414	0.0128972
		Cluster_385	-	-	unknown genus	unknown species	3.76468e-05	0.000177944	0.000214927	0.00812616
		Cluster_501	-	-	unknown genus	unknown species	4.12091e-05	0.00014721	0.00354797	0.0408472
		Cluster_14	-	-	Flavonifractor	unknown species	0.0296768	0.014645	0.00118141	0.0252596
		Cluster_444	-	-	Subdoligranulum	unknown species	0.000124165	0.000179412	0.00416795	0.043621
		Cluster_329	-	-	Ruminiclostridium 9	unknown species	0.000349022	0.00015076	6.94243e-05	0.00445307
		Cluster_8	-	-	-	unknown species	0.0410519	0.0271075	0.00284325	0.0384774
		Cluster_23	-	-	Negativibacillus	unknown species	0.01655	0.00954972	0.00211186	0.0379291
		Cluster_96	-	Lachnospiraceae	[Ruminococcus] torques group	unknown species	6.30906e-06	0.0014973	0.00021718	0.00812616
		Cluster_2	-	-	-	unknown species	0.147743	0.0443627	1.62825e-05	0.00365543
		Cluster_298	-	-	-	unknown species	0.00084131	0.000202984	3.91299e-05	0.00435137
		Cluster_312	-	-	-	unknown species	0.000507725	0.000108248	4.64297e-07	0.00020847
		Cluster_281	-	-	-	Ruminococcus sp.	0.000601917	0.000152757	0.000921454	0.0229852
		Cluster_539	-	-	-	unknown species	0.000282223	7.76619e-05	6.54642e-05	0.00445307
		Cluster_170	-	-	-	unknown species	0.00138614	0.00035844	0.0004854	0.0136215
		Cluster_860	-	-	-	unknown species	0.000329641	9.79217e-05	0.0015012	0.0280849
		Cluster_222	-	-	Lachnospiraceae FCS020 group	unknown species	5.06548e-05	0.000561567	4.84562e-05	0.00435137
		Cluster_60	-	-	Anaerostipes	unknown species	0.00911647	0.00421817	0.00128141	0.0261525
		Cluster_247	-	-	Lachnospiraceae UCG-008	unknown species	5.87532e-05	0.000331639	0.00224373	0.0384774
		Cluster_317	-	-	-	unknown species	4.20745e-05	0.000321416	0.00296057	0.0384774
		Cluster_812	-	-	-	unknown species	5.55965e-05	0.000219423	0.00351168	0.0408472
		Cluster_272	-	-	unknown genus	unknown species	0.000175805	0.000585658	0.00258484	0.0384774
		Cluster_431	-	-	unknown genus	unknown species	0.000368582	0.00010856	0.00043191	0.0129285
		Cluster_394	-	-	unknown genus	unknown species	0.000109253	0.000530474	0.00335279	0.0406866
		Cluster_521	-	-	unknown genus	unknown species	0.00023977	7.37658e-05	0.00428152	0.043621
		Cluster_269	-	-	Eisenbergiella	unknown species	0.000536723	0.000185761	0.00285844	0.0384774
		Cluster_104	-	-	-	unknown species	0.00449876	0.00229375	0.00308505	0.0384774
		Cluster_392	-	-	GCA-900066575	unknown species	6.06181e-05	0.000186834	0.0024477	0.0384774
		Cluster_51	-	-	GCA-900066575	unknown species	0.0022356	0.00611154	0.00489908	0.0468019
		Cluster_86	-	-	[Eubacterium] hallii group	unknown species	0.00261594	0.00168097	0.00383244	0.0422299
		Cluster_580	-	-	Lachnoclostridium	unknown species	0.000262714	0.000116281	0.00472742	0.0461437
		Cluster_412	-	-	-	unknown species	7.05878e-05	0.000197562	0.00385618	0.0422299
		Cluster_912	-	-	unknown genus	unknown species	0.000108978	5.87802e-05	0.00236713	0.0384774
	B14-B19 (74 OTUs)						B14	B19
		Cluster_107	Firmicutes	Ruminococcaceae	Ruminococcaceae UCG-014	unknown species	0.000132574	0.000925236	1.60004e-05	0.00149212
		Cluster_128	-	-	-	unknown species	0.000153862	0.00228457	1.88264e-05	0.00149212
		Cluster_125	-	-	-	unknown species	0.000285289	0.00255143	2.86983e-05	0.00167289
		Cluster_39	-	-	-	unknown species	0.00165006	0.00580264	0.001521	0.0209252
		Cluster_179	-	-	-	unknown species	5.44227e-06	0.000718682	0.00265481	0.0269398
		Cluster_120	-	-	-	unknown species	0.000101558	0.000768487	0.0010757	0.0168402
		Cluster_148	-	-	Candidatus Soleaferrea	unknown species	0.000130365	0.00126889	1.97196e-05	0.00149212
		Cluster_56	-	-	Butyricicoccus	unknown species	0.00866488	0.00421232	0.00471852	0.0369346
		Cluster_174	-	-	Ruminiclostridium 9	unknown species	0.000362829	0.000285195	0.00712627	0.0462189
		Cluster_37	-	-	Oscillibacter	unknown species	0.00346283	0.0120039	0.00362663	0.0322841
		Cluster_85	-	-	Ruminococcus 1	unknown species	0.00359173	0.00164728	0.00116702	0.0174327
		Cluster_159	-	-	Ruminiclostridium 5	unknown species	8.63249e-05	0.000872732	2.94783e-05	0.00167289
		Cluster_191	-	-	-	unknown species	0.000278147	0.000857803	0.000360888	0.00780206
		Cluster_16	-	-	-	unknown species	0.00883647	0.0215136	0.00241604	0.0267532
		Cluster_353	-	-	-	unknown species	8.6442e-05	0.000203271	0.0067322	0.0462189
		Cluster_509	-	-	-	unknown species	7.20463e-05	0.000159077	0.00621528	0.0447895
		Cluster_371	-	-	[Eubacterium] coprostanoligenes group	unknown species	7.0686e-05	0.000230849	0.0022023	0.0267532
		Cluster_447	-	-	-	Eubacteriaceae bacterium CHKCI005	5.69026e-05	0.000256285	0.00204401	0.0257772
		Cluster_36	-	-	DTU089	unknown species	0.00394082	0.00762885	0.00443035	0.0365705
		Cluster_352	-	-	Subdoligranulum	unknown species	0.000401655	0.000194679	0.00535296	0.0409478
		Cluster_463	-	-	Negativibacillus	unknown species	8.92475e-05	0.00018344	0.00388774	0.033943
		Cluster_385	-	-	unknown genus	unknown species	3.74631e-05	0.000148477	0.00272958	0.0269398
		Cluster_369	-	-	unknown genus	unknown species	0.000314443	8.81114e-05	0.000687418	0.0130037
		Cluster_59	-	-	unknown genus	unknown species	0.00739	0.00230303	0.00418104	0.0358149
		Cluster_72	-	-	unknown genus	unknown species	0.00187119	0.00359337	0.00740016	0.0466621
		Cluster_96	-	Lachnospiraceae	[Ruminococcus] torques group	unknown species	6.26284e-06	0.00767785	0.00030702	0.00696936
		Cluster_2	-	-	-	unknown species	0.147068	0.0313776	8.52382e-06	0.00128994
		Cluster_281	-	-	-	Ruminococcus sp.	0.000597153	0.000154582	0.000953588	0.0158464
		Cluster_170	-	-	-	unknown species	0.00137799	0.00030854	7.52705e-05	0.00262868
		Cluster_860	-	-	-	unknown species	0.000327621	7.68794e-05	0.00238195	0.0267532
		Cluster_298	-	-	-	unknown species	0.000836605	0.000250499	0.0064596	0.0458228
		Cluster_539	-	-	-	unknown species	0.000280526	4.94005e-05	0.00319632	0.0302318
		Cluster_62	-	-	ASF356	unknown species	0.0106381	0.00131082	6.65835e-05	0.00251907
		Cluster_304	-	-	ASF356	unknown species	0.000593403	8.65423e-05	0.000548083	0.0111734
		Cluster_60	-	-	Anaerostipes	unknown species	0.00906988	0.00155873	2.73053e-06	0.00061983
		Cluster_41	-	-	Fusicatenibacter	unknown species	0.00558523	0.00200028	0.00573526	0.0426854
		Cluster_40	-	-	-	unknown species	0.0164526	0.00523667	0.0070124	0.0462189
		Cluster_139	-	-	Tyzzerella 3	unknown species	0.00186374	0.000238062	0.000953042	0.0158464
		Cluster_265	-	-	-	unknown species	0.000414899	0.000128601	6.08467e-05	0.00251131
		Cluster_151	-	-	-	unknown species	0.00110343	0.00040509	0.00770425	0.0472666
		Cluster_84	-	-	unknown genus	unknown species	0.00364987	0.00251077	0.00726823	0.0464757
		Cluster_559	-	-	unknown genus	unknown species	3.48723e-05	0.000152985	0.00181556	0.0235504
		Cluster_481	-	-	Lachnoclostridium	unknown species	1.75143e-05	0.000150746	0.00439009	0.0365705
		Cluster_794	-	-	-	unknown species	2.57864e-05	0.000175978	0.000977312	0.0158464
		Cluster_95	-	-	-	unknown species	0.000840968	0.00184317	0.000153808	0.00465526
		Cluster_445	-	-	-	unknown species	0.00038247	2.00525e-05	0.00253393	0.0269398
		Cluster_580	-	-	-	unknown species	0.000260933	7.77698e-05	0.00703477	0.0462189
		Cluster_269	-	-	Eisenbergiella	unknown species	0.00053458	8.84345e-05	0.000185821	0.00516458
		Cluster_520	-	-	Lachnospiraceae NK4A136 group	unknown species	0.000282862	2.91609e-05	0.000566055	0.0111734
		Cluster_683	-	-	-	unknown species	1.6858e-05	0.00014457	0.00270718	0.0269398
		Cluster_923	-	-	-	unknown species	2.11216e-05	0.000193278	0.00256393	0.0269398
		Cluster_338	-	-	unknown genus	unknown species	2.1907e-05	0.000305054	0.00119034	0.0174327
		Cluster_431	-	-	unknown genus	unknown species	0.000367134	6.05151e-05	4.31615e-05	0.00217726
		Cluster_484	-	-	unknown genus	unknown species	1.19515e-05	0.000151334	0.00463732	0.0369346
		Cluster_499	-	-	unknown genus	unknown species	4.86452e-05	0.000126747	0.00754292	0.0469107
		Cluster_414	-	-	unknown genus	unknown species	0.000418459	5.58202e-05	0.00173097	0.0231136
		Cluster_510	-	-	unknown genus	unknown species	0.000138781	0.000329329	0.003106	0.0300026
		Cluster_424	-	-	unknown genus	unknown species	9.7536e-05	0.000197622	0.00597363	0.0437424
		Cluster_131	-	-	Sellimonas	Lachnoclostridium phocaeense	0.00133083	0.000750463	0.00229506	0.0267532
		Cluster_360	-	-	Sellimonas	unknown species	0.0003384	0.000149061	0.00339946	0.031497
		Cluster_205	-	-	Blautia	unknown species	0.000148874	0.000440214	0.0054116	0.0409478
		Cluster_392	-	-	GCA-900066575	unknown species	6.03802e-05	0.000176584	0.00353891	0.0321333
		Cluster_88	-	Clostridiales vadinBB60 group	unknown genus	unknown species	2.17611e-05	0.00526903	0.000821621	0.0149206
		Cluster_71	-	-	unknown genus	unknown species	0.00035203	0.0115087	0.000222631	0.00561524
		Cluster_326	-	-	unknown genus	unknown species	9.04458e-05	0.000735632	5.99364e-05	0.00251131
		Cluster_184	-	-	unknown genus	unknown species	0.000344711	0.000655899	0.000263233	0.00628989
		Cluster_261	-	-	unknown genus	unknown species	9.32743e-05	0.000314502	0.00133073	0.0188797
		Cluster_372	-	-	unknown genus	unknown species	4.92968e-05	0.000210061	0.00701056	0.0462189
		Cluster_615	-	Defluviitaleaceae	Defluviitaleaceae UCG-011	unknown species	7.72946e-05	0.000329729	9.86551e-05	0.00319924
		Cluster_411	-	Family XIII	Family XIII UCG-001	unknown species	5.28343e-05	0.000243641	0.00712418	0.0462189
		Cluster_54	-	Lactobacillaceae	Lactobacillus	unknown species	0.00839839	0.00102271	3.25855e-09	1.47938e-06
		Cluster_3	Proteobacteria	unknown family	unknown genus	unknown species	0.0728592	0.0215018	0.000193387	0.00516458
		Cluster_453	-	Enterobacteriaceae	Escherichia-Shigella	unknown species	0.000312123	7.97906e-05	0.00465071	0.0369346
		Cluster_544	-	-	-	unknown species	0.000329532	0.00011553	0.00233318	0.0267532
	B14-B21 (127 OTUs)						B14	B21
		Cluster_65	Firmicutes	Ruminococcaceae	Ruminococcaceae UCG-014	unknown species	2.90734e-06	0.0173194	2.45584e-08	3.72468e-06
		Cluster_52	-	-	-	unknown species	0.000560911	0.018177	4.71465e-06	0.000183121
		Cluster_107	-	-	-	unknown species	0.000132785	0.00439269	3.56121e-05	0.000771596
		Cluster_128	-	-	-	unknown species	0.000152124	0.00229101	3.20979e-05	0.000730228
		Cluster_179	-	-	-	unknown species	5.42265e-06	0.00127573	3.13138e-05	0.000730228
		Cluster_39	-	-	-	unknown species	0.00163677	0.00746672	0.000876474	0.00752445
		Cluster_21	-	-	-	unknown species	0.00420545	0.013051	0.00345684	0.01853
		Cluster_120	-	-	-	unknown species	0.000100745	0.000745479	0.00108768	0.00852121
		Cluster_295	-	-	-	unknown species	0.00010713	0.000397773	0.00313062	0.0173711
		Cluster_149	-	-	-	unknown species	6.61907e-05	0.00055571	0.0124898	0.046202
		Cluster_125	-	-	-	unknown species	0.000282353	0.00118305	0.0047499	0.0227495
		Cluster_67	-	-	-	unknown species	0.00693525	0.000146677	0.00427872	0.0213936
		Cluster_19	-	-	Oscillibacter	unknown species	0.01315	0.00316353	1.04418e-05	0.000339358
		Cluster_330	-	-	-	unknown species	0.000308131	7.44383e-05	0.00225262	0.0140403
		Cluster_37	-	-	-	unknown species	0.00346225	0.00948145	0.00579397	0.0266289
		Cluster_56	-	-	Butyricicoccus	unknown species	0.00866488	0.00265282	0.000767322	0.00678795
		Cluster_148	-	-	Candidatus Soleaferrea	unknown species	0.00012972	0.00105939	6.00308e-05	0.00117311
		Cluster_61	-	-	Subdoligranulum	unknown species	0.0053714	6.18216e-05	0.00023865	0.00264843
		Cluster_742	-	-	Ruminiclostridium 5	unknown species	0.000180307	0.000362138	0.00744245	0.0319464
		Cluster_511	-	-	-	unknown species	6.2893e-05	0.000210208	0.00470017	0.0227495
		Cluster_110	-	-	-	unknown species	0.0014027	0.000661064	0.00979101	0.0384044
		Cluster_301	-	-	Flavonifractor	unknown species	0.000437241	0.000148362	0.00018409	0.00214912
		Cluster_14	-	-	-	unknown species	0.0295085	0.0119333	7.41665e-05	0.00131692
		Cluster_625	-	-	-	unknown species	0.000134178	5.8023e-05	0.000637462	0.0058009
		Cluster_554	-	-	-	unknown species	0.000222746	0.000111869	0.00548024	0.0257063
		Cluster_631	-	-	-	unknown species	0.00015247	5.67998e-05	0.00829839	0.0343252
		Cluster_364	-	-	Ruminococcus 1	unknown species	9.28384e-05	0.000477475	0.00266032	0.0155186
		Cluster_111	-	-	-	unknown species	0.000453239	0.00187554	0.0105394	0.0409866
		Cluster_400	-	-	-	unknown species	0.000249396	4.46414e-05	0.000305638	0.00316058
		Cluster_85	-	-	-	unknown species	0.00358807	0.00167728	0.00598802	0.0269757
		Cluster_329	-	-	Ruminiclostridium 9	unknown species	0.000346712	9.72358e-05	2.69248e-05	0.000680599
		Cluster_36	-	-	DTU089	unknown species	0.00394652	0.0109266	0.000130798	0.00177295
		Cluster_311	-	-	DTU089	unknown species	0.000102377	0.000394316	0.000416513	0.00411986
		Cluster_208	-	-	Ruminiclostridium	unknown species	0.000253778	0.000650744	0.00798994	0.0334493
		Cluster_59	-	-	unknown genus	unknown species	0.00739161	0.00186999	0.00191889	0.0121263
		Cluster_501	-	-	unknown genus	unknown species	4.06656e-05	0.000185348	0.000178674	0.00214912
		Cluster_44	-	-	unknown genus	unknown species	0.00736359	0.00266239	0.00289046	0.0164395
		Cluster_308	-	-	unknown genus	unknown species	0.000405964	0.000127305	0.00254335	0.0151127
		Cluster_240	-	-	unknown genus	unknown species	0.000432973	0.000158536	0.00586435	0.0266828
		Cluster_290	-	-	unknown genus	unknown species	7.81248e-05	0.000219084	0.00246987	0.0151127
		Cluster_385	-	-	unknown genus	unknown species	3.74488e-05	0.000155689	0.0110172	0.0421247
		Cluster_369	-	-	unknown genus	unknown species	0.000314135	0.000136711	0.0107376	0.0414036
		Cluster_2	-	Lachnospiraceae	[Ruminococcus] torques group	unknown species	0.146911	0.0240478	1.75022e-08	3.72468e-06
		Cluster_170	-	-	-	unknown species	0.00137663	0.000131365	1.13645e-09	5.17083e-07
		Cluster_288	-	-	-	unknown species	0.000895889	2.56629e-05	0.00168631	0.010961
		Cluster_298	-	-	-	unknown species	0.000835373	0.000140882	1.28733e-06	9.02104e-05
		Cluster_11	-	-	-	unknown species	0.0763424	0.00620346	0.00182742	0.0117109
		Cluster_281	-	-	-	Ruminococcus sp.	0.000595991	8.54567e-05	2.6058e-05	0.000680599
		Cluster_200	-	-	-	unknown species	0.000470162	0.000162836	5.70515e-06	0.00019968
		Cluster_312	-	-	-	unknown species	0.000504106	0.000115435	4.82956e-06	0.000183121
		Cluster_860	-	-	-	unknown species	0.000327152	6.45426e-05	1.30187e-05	0.000392713
		Cluster_539	-	-	-	unknown species	0.000279779	4.49812e-05	0.000221349	0.00251785
		Cluster_761	-	-	-	unknown species	0.000230142	3.753e-05	0.000130741	0.00177295
		Cluster_214	-	-	-	unknown species	0.000510423	0.000199627	0.00555227	0.0257784
		Cluster_234	-	-	-	unknown species	7.42631e-05	0.000409497	0.00973962	0.0384044
		Cluster_866	-	-	-	unknown species	2.01221e-05	0.000147107	0.00793487	0.0334493
		Cluster_866	-	-	-	unknown species	2.01221e-05	0.000147107	0.00793487	0.0334493
		Cluster_60	-	-	Anaerostipes	unknown species	0.00906286	0.00229024	8.92789e-07	8.12438e-05
		Cluster_62	-	-	ASF356	unknown species	0.0106427	0.00158284	0.000157967	0.00202653
		Cluster_40	-	-	Fusicatenibacter	unknown species	0.0164393	0.00175464	0.00118339	0.008974
		Cluster_175	-	-	-	unknown species	0.00133505	0.000167475	1.38097e-05	0.000392713
		Cluster_177	-	-	Eisenbergiella	unknown species	0.000208456	0.00191132	1.78438e-06	9.02104e-05
		Cluster_269	-	-	-	unknown species	0.000533716	7.81713e-05	6.18785e-05	0.00117311
		Cluster_104	-	-	-	unknown species	0.00447637	0.00195648	0.00122664	0.00904624
		Cluster_735	-	-	Anaerosporobacter	unknown species	0.000234285	4.99785e-05	0.000132484	0.00177295
		Cluster_535	-	-	Lachnospiraceae ND3007 group	unknown species	2.16975e-05	0.000567936	9.3029e-05	0.00142069
		Cluster_215	-	-	Lachnospiraceae FCS020 group	unknown species	0.000126393	0.000508799	0.00518757	0.0245869
		Cluster_51	-	-	GCA-900066575	unknown species	0.00222547	0.0108742	0.00034897	0.00352847
		Cluster_7	-	-	-	unknown species	0.0161177	0.0797835	0.000956684	0.00782834
		Cluster_392	-	-	-	unknown species	6.02905e-05	0.000330474	0.00105326	0.00840764
		Cluster_80	-	-	-	unknown species	0.00134251	0.00445981	0.00463504	0.0226768
		Cluster_378	-	-	-	unknown species	9.50563e-05	0.000411309	0.00962608	0.0384044
		Cluster_619	-	-	-	unknown species	7.77882e-05	0.00024858	0.00255753	0.0151127
		Cluster_256	-	-	-	unknown species	0.000159301	0.000552083	0.0130703	0.0479595
		Cluster_818	-	-	Agathobacter	unknown species	7.40082e-06	0.000543614	0.007256	0.0314903
		Cluster_205	-	-	Blautia	unknown species	0.00014792	0.00105541	0.00125485	0.00906279
		Cluster_365	-	-	Lachnospiraceae UCG-008	unknown species	0.000114396	0.000280207	0.0122827	0.0458085
		Cluster_247	-	-	-	unknown species	5.71481e-05	0.000342329	0.0134946	0.0491189
		Cluster_95	-	-	Lachnoclostridium	unknown species	0.000837611	0.00202606	0.000555223	0.00534946
		Cluster_794	-	-	-	unknown species	2.55754e-05	0.000146282	0.000564339	0.00534946
		Cluster_580	-	-	-	unknown species	0.000261091	3.25945e-05	0.00718581	0.0314903
		Cluster_108	-	-	Sellimonas	unknown species	0.00219127	0.000987556	0.00409877	0.0209544
		Cluster_360	-	-	-	unknown species	0.000338133	9.65254e-05	0.000160341	0.00202653
		Cluster_131	-	-	-	Lachnoclostridium phocaeense	0.00133067	0.000713599	0.00254288	0.0151127
		Cluster_304	-	-	ASF356	unknown species	0.000593237	0.000136578	0.0015014	0.0103506
		Cluster_86	-	-	[Eubacterium] hallii group	unknown species	0.00260124	0.0011879	0.000775766	0.00678795
		Cluster_520	-	-	Lachnospiraceae NK4A136 group	unknown species	0.000283169	7.07459e-05	0.00425987	0.0213936
		Cluster_480	-	-	-	unknown species	3.21716e-05	0.000242425	0.00884804	0.0359452
		Cluster_483	-	-	[Eubacterium] hallii group	unknown species	0.000168646	6.08414e-05	0.00350237	0.01853
		Cluster_265	-	-	Tyzzerella 3	unknown species	0.00041433	0.000212474	0.00339293	0.01853
		Cluster_192	-	-	unknown genus	unknown species	0.000320384	0.000217631	0.00643869	0.0287216
		Cluster_497	-	-	unknown genus	unknown species	0.000267288	1.59607e-05	0.00280499	0.0161553
		Cluster_521	-	-	unknown genus	unknown species	0.000238537	4.55713e-05	0.00018421	0.00214912
		Cluster_243	-	-	unknown genus	unknown species	0.000955111	0.000403753	7.78794e-05	0.00131692
		Cluster_431	-	-	unknown genus	unknown species	0.000366574	6.21609e-05	8.73025e-05	0.00141867
		Cluster_414	-	-	unknown genus	unknown species	0.000418524	3.44132e-05	9.6252e-05	0.00142069
		Cluster_5	-	-	unknown genus	unknown species	0.026469	0.0838243	0.00347004	0.01853
		Cluster_263	-	-	unknown genus	unknown species	9.67542e-05	0.00047953	0.00405916	0.0209544
		Cluster_775	-	-	unknown genus	unknown species	2.49086e-05	0.000206484	0.000613694	0.00569859
		Cluster_499	-	-	unknown genus	unknown species	4.86274e-05	0.000335161	0.00843817	0.0345889
		Cluster_230	-	-	unknown genus	unknown species	0.000174917	0.000542231	0.0136021	0.0491189
		Cluster_510	-	-	unknown genus	unknown species	0.000138566	0.000487151	0.00134212	0.0095416
		Cluster_22	-	-	unknown genus	unknown species	0.00683937	0.0149988	0.0117215	0.0440767
		Cluster_338	-	-	unknown genus	unknown species	2.19288e-05	0.000362795	0.00438015	0.0216627
		Cluster_272	-	-	unknown genus	unknown species	0.000173463	0.00120609	1.54705e-06	9.02104e-05
		Cluster_394	-	-	unknown genus	unknown species	0.000108511	0.00102904	4.75747e-05	0.000983931
		Cluster_484	-	-	unknown genus	unknown species	1.19623e-05	0.000234531	9.67942e-05	0.00142069
		Cluster_53	-	-	unknown genus	unknown species	0.002875	0.00787221	7.81469e-05	0.00131692
		Cluster_528	-	-	unknown genus	unknown species	4.90189e-05	0.0002491	0.00801312	0.0334493
		Cluster_345	-	-	unknown genus	unknown species	0.000105399	0.000278085	0.00165479	0.010961
		Cluster_77	-	-	unknown genus	unknown species	0.000325376	0.00358184	0.00309021	0.0173586
		Cluster_84	-	-	unknown genus	unknown species	0.0036457	0.00258542	0.000945161	0.00782834
		Cluster_18	-	-	unknown genus	unknown species	0.0279353	0.0108986	0.00137653	0.0096357
		Cluster_10	-	-	unknown genus	unknown species	0.0342461	0.0137392	0.000264965	0.0028037
		Cluster_514	-	-	unknown genus	unknown species	0.000162428	6.00713e-05	0.00359072	0.018779
		Cluster_518	-	-	unknown genus	unknown species	0.000155309	6.88175e-05	0.00726699	0.0314903
		Cluster_90	-	-	unknown genus	unknown species	0.00395172	0.000771563	0.0116937	0.0440767
		Cluster_32	-	Clostridiales vadinBB60 group	unknown genus	unknown species	0.00271416	0.0113104	0.00154682	0.0105045
		Cluster_326	-	-	unknown genus	unknown species	9.02938e-05	0.000490761	0.00123267	0.00904624
		Cluster_71	-	-	unknown genus	unknown species	0.000352464	0.00248469	0.00941995	0.0379299
		Cluster_354	-	unknown family	unknown genus	unknown species	4.42916e-05	0.000697126	4.76752e-06	0.000183121
		Cluster_198	-	unknown family	unknown genus	unknown species	0.000358091	0.00108723	0.00110495	0.00852121
		Cluster_54	-	Lactobacillaceae	Lactobacillus	unknown species	0.0084029	0.00160609	6.35131e-07	7.22461e-05
		Cluster_3	Proteobacteria	unknown family	unknown genus	unknown species	0.0727156	0.0162168	1.61514e-06	9.02104e-05
		Cluster_422	-	Enterobacteriaceae	Escherichia-Shigella	unknown species	0.000286919	4.51826e-05	0.0016811	0.010961
		Cluster_544	-	-	-	unknown species	0.000329075	8.30222e-05	0.000256969	0.00278383
		Cluster_453	-	-	-	unknown species	0.000311721	8.58929e-05	0.000963488	0.00782834
	B15-B19 (2 OTUs)						B15	B19
		Cluster_299	Firmicutes	Lachnospiraceae	Eisenbergiella	unknown species	0.000334581	5.61594e-05	7.4374e-05	0.0331446
		Cluster_438	-	-	unknown genus	unknown species	2.59115e-05	0.000223589	0.000144421	0.0331446
	B15-B21 (2 OTUs)						B15	B21
		Cluster_177	Firmicutes	Lachnospiraceae	Eisenbergiella	unknown species	0.000152941	0.00181787	1.5322e-05	0.00706344
		Cluster_192	-	-	unknown genus	unknown species	0.000726187	0.000203665	0.000112268	0.0258777

## Sheet: Supplementary Table S10
	Supplementary Table S10: Spearman corelation coeficient between OTU relative abundance and immune parameters calculated on the whole population.
	OTU taxonomy is given at the phylum, class, order, family, and genus level when available, with '-' indicating that the annotation is the same than the taxonomy of the above OTU.
	Indice	OTU	phylum	class	order	famille	genus	species	Thrombocytes	Heterophils	Monocytes	B cells	TCRϒδ+ T cells	TCR1+CD8+ ϒδ T cells	TCR1+CD8- ϒδ T cells	ab T cells	TCR1-CD8+ (ab) T cells	TCR1-CD4+_(ab)_T cells	TCR1-CD4+CD25+ (ab) T cells	CD45 expression on Thrombocytes	CD45 expression on heterophils	MRC1L-B expression on Monocytes	CD45 expression on monocytes	MHCII expression on monocytes	Bu1 expression on B cells	IgM on B cells	TCRϒδ expression on TCRϒδ+ T cells	CD8 β expression on CD8 αβ+ TCR ϒδ+ T cells	CD8 β expression on CD8 αβ+ T cells	CD4 expression on CD4+ T cells	CD4 expression on CD4+ CD25+ T cells	CD25 expression on CD4+ CD25+ T cells	MHC II expression on B cells
	Spearman correlation	Cluster_52	Firmicutes	Clostridia	Clostridiales	Ruminococcaceae	Ruminococcaceae UCG-014	unknown species	-0.233565	-0.270747	-0.0548775	-0.0589956	0.139312	0.101728	0.132718	-0.152502	-0.0996389	-0.191161	-0.142908	-0.0200233	0.027573	0.0527739	-0.0157337	0.400018	-0.0235147	-0.0825851	0.230104	0.156083	0.230104	-0.0489839	0.0937901	0.075796	0.115992
	coefficient	Cluster_370	-	-	-	-	Eubacterium coprostanoligenes group	unknown species	0.140238	0.00583391	0.0974009	0.0656053	0.175644	0.212587	0.121542	0.19225	0.156188	0.107845	0.0906568	0.0633225	-0.0581749	-0.0461194	-0.115761	0.0780341	0.122318	-0.14646	0.147534	0.129256	0.180374	0.419788	0.027946	-0.0151592	0.0868521
		Cluster_561	-	-	-	-	Negativibacillus	unknown species	0.137059	0.0544448	0.00486407	0.0381666	0.0877921	0.120169	0.0610397	0.14355	0.181761	0.218272	0.0553102	0.00995196	-0.0164424	-0.0273046	-0.0416059	-0.00522217	0.140805	-0.00650535	0.0197249	0.181791	0.0248874	0.423428	-0.0264092	-0.135478	0.0753036
		Cluster_335	-	-	-	unknown family	unknown genus	unknown species	0.214348	-0.0490734	0.085375	0.160335	0.30948	0.259139	0.276238	0.32931	0.253186	0.205932	0.210483	-0.00571454	-0.0881203	-0.0426354	-0.0121379	0.0307362	0.0357196	-0.0859945	0.14737	0.091179	0.0775715	0.401122	0.0962669	-0.0883292	-0.0143833
		Cluster_544	Proteobacteria	Gammaproteobacteria	Enterobacteriales	Enterobacteriaceae	Escherichia-Shigella	unknown species	-0.0490884	0.0731103	-0.0847632	-0.0979529	-0.248232	-0.25141	-0.228746	-0.0128913	0.0957447	0.193966	0.105518	-0.0616066	-0.0415237	-0.0138537	-0.21778	-0.143654	0.246964	0.270882	-0.515905	-0.275641	-0.24301	-0.195324	-0.243651	0.0670228	-0.00886276
		Cluster_453	-	-	-	-	-	unknown species	-0.0488944	0.0647847	-0.0743935	-0.0227985	-0.186387	-0.146101	-0.185461	0.00690818	0.0981021	0.113739	0.0558175	0.0416729	0.0610397	0.00364807	-0.208201	-0.0780788	0.205619	0.172146	-0.410044	-0.217794	-0.169989	-0.2092	-0.387828	0.17539	0.0869864
		Cluster_422	-	-	-	-	-	unknown species	-0.0299156	0.0958193	-0.0527886	-0.0455671	-0.17442	-0.13688	-0.185805	-0.0295724	0.0689774	0.103638	0.0695891	-0.0200382	-0.0713646	-0.0212991	-0.27979	-0.172436	0.175808	0.144334	-0.432634	-0.18958	-0.137582	-0.141416	-0.340082	0.049148	-0.00558026
		Cluster_711	-	-	-	-	-	Streptomyces sp.	-0.144072	0.0369431	-0.0969085	-0.144147	-0.348915	-0.281997	-0.347274	-0.190967	-0.0799737	-0.0149951	-0.0835547	-0.0394945	-0.0843604	-0.14972	-0.254843	-0.0879413	0.179061	0.176264	-0.455447	-0.216988	-0.165095	-0.0706634	-0.208558	0.102578	-0.00990719
		Cluster_3	-	-	unknown order	unknown family	unknown genus	unknown species	0.00631136	0.0974904	-0.0316314	-0.0632927	-0.20259	-0.126526	-0.206544	0.0128614	0.0460744	0.1595	0.0938498	-0.0236639	-0.0447913	-0.0812721	-0.239646	-0.134075	0.131807	0.153532	-0.459207	-0.220286	-0.210185	-0.138522	-0.355122	0.0921041	0.00475963
	associated adj p-value	Cluster_52	Firmicutes	Clostridia	Clostridiales	Ruminococcaceae	Ruminococcaceae UCG-014	unknown species	0.138847	0.115006	0.756902	0.756902	0.474771	0.633949	0.483015	0.468899	0.633949	0.288253	0.474771	0.881011	0.881011	0.756902	0.881011	0.00211822	0.881011	0.678238	0.138847	0.468899	0.138847	0.756902	0.642292	0.678238	0.579993
		Cluster_370	-	-	-	-	Eubacterium coprostanoligenes group	unknown species	0.519117	0.955709	0.610745	0.675818	0.479258	0.479258	0.531577	0.479258	0.519117	0.562567	0.622633	0.675818	0.684297	0.746853	0.538337	0.659394	0.531577	0.519117	0.519117	0.531577	0.479258	0.000864739	0.855797	0.920563	0.622633
		Cluster_561	-	-	-	-	Negativibacillus	unknown species	0.633859	0.963076	0.963076	0.963076	0.963076	0.724376	0.963076	0.633859	0.528121	0.464809	0.963076	0.963076	0.963076	0.963076	0.963076	0.963076	0.633859	0.963076	0.963076	0.528121	0.963076	0.000728989	0.963076	0.633859	0.963076
		Cluster_335	-	-	-	unknown family	unknown genus	unknown species	0.138147	0.875576	0.634942	0.323945	0.0229188	0.063018	0.0489159	0.0174108	0.063018	0.138147	0.138147	0.956616	0.634942	0.890371	0.944392	0.909468	0.908122	0.634942	0.374389	0.634942	0.663264	0.00201762	0.634942	0.634942	0.944392
		Cluster_544	Proteobacteria	Gammaproteobacteria	Enterobacteriales	Enterobacteriaceae	Escherichia-Shigella	unknown species	0.792062	0.701235	0.64008	0.586025	0.062172	0.062172	0.0798183	0.970038	0.586025	0.135572	0.582255	0.723847	0.818058	0.970038	0.0935763	0.338484	0.062172	0.062172	4.88342e-06	0.062172	0.062172	0.135572	0.062172	0.715138	0.970038
		Cluster_453	-	-	-	-	-	unknown species	0.757624	0.728581	0.690196	0.896999	0.244071	0.324076	0.244071	0.972315	0.604732	0.514692	0.736068	0.781303	0.728581	0.972315	0.208718	0.690196	0.208718	0.244071	0.0013536	0.208718	0.244071	0.208718	0.00179341	0.244071	0.660366
		Cluster_422	-	-	-	-	-	unknown species	0.879532	0.624442	0.822046	0.822046	0.319596	0.410963	0.319596	0.879532	0.737423	0.59848	0.737423	0.882507	0.737423	0.882507	0.0572353	0.319596	0.319596	0.410963	0.000469467	0.319596	0.410963	0.410963	0.0118112	0.822046	0.957635
		Cluster_711	-	-	-	-	-	Streptomyces sp.	0.311992	0.819241	0.576552	0.311992	0.00603221	0.0411474	0.00603221	0.217101	0.578969	0.924817	0.578969	0.819241	0.578969	0.311992	0.0712025	0.578969	0.236625	0.236625	0.000149709	0.159796	0.268714	0.619325	0.167153	0.567233	0.924817
		Cluster_3	-	-	unknown order	unknown family	unknown genus	unknown species	0.963869	0.616274	0.901765	0.788729	0.191716	0.452822	0.191716	0.963869	0.828712	0.409494	0.616274	0.928736	0.828712	0.670906	0.179296	0.449571	0.449571	0.409494	0.000123094	0.191716	0.191716	0.449571	0.00671866	0.616274	0.963869

## Sheet: Supplementary Table S11
	Supplementary Table S11 : Spearman correlation between OTU abundance et immune parameters in the non vaccinated challenged group (NV-Ch).
	OTU taxonomy is given at the phylum, class, order, family, and genus level when available, with '-' indicating that the annotation is the same than the taxonomy of the above OTU.
	Indice	OTU	phylum	class	ordre	family	genus	Thrombocytes	Heterophils	Monocytes	B cells	TCRϒδ+ T cells	TCR1+CD8+ ϒδ T cells	TCR1+CD8- ϒδ T cells	ab T cells	TCR1-CD8+ (ab) T cells	TCR1-CD4+ (ab) T cells	TCR1-CD4+CD25+ (ab) T cells	CD45 expression on Thrombocytes	CD45 expression on heterophils	MRC1L-B expression on Monocytes	CD45 expression on monocytes	MHCII expression on monocytes	Bu1 expression on B cells	IgM on B cells	TCRϒδ expression on TCRϒδ+ T cells	CD8 β expression on CD8 αβ+ TCR ϒδ+ T cells	CD8 β expression on CD8 αβ+ T cells	CD4 expression on CD4+ T cells	CD4 expression on CD4+ CD25+ T cells	CD25 expression on CD4+ CD25+ T cells	MHC II expression on B cells
	Spearman correlation	Cluster_523	Firmicutes	Clostridia	Clostridiales	Lachnospiraceae	Lachnospira	-0.137154	-0.322925	-0.206851	-0.149275	-0.275231	-0.0666667	-0.313834	-0.308169	-0.0795784	-0.513307	-0.394071	0.0511199	0.121871	-0.0688428	-0.00592885	0.558498	-0.480912	0.00909121	0.164032	0.209881	0.360079	0.348628	0.106983	-0.0621871	0.34361
	coefficient	Cluster_185	-	-	-	-	Lachnospiraceae UCG-010	0.210013	0.109091	0.0274045	0.124638	0.222398	0.131884	0.249934	0.324506	0.168248	0.427404	0.581686	-0.0764163	-0.373123	-0.0465101	-0.16614	-0.6	0.370961	0.0775388	-0.0748353	-0.264559	-0.0935441	-0.027076	-0.198419	-0.153755	-0.27444
		Cluster_360	-	-	-	-	Sellimonas	-0.146245	-0.205534	-0.144532	-0.116469	-0.000527009	-0.138076	0.0119895	-0.0413702	-0.209091	-0.073386	-0.113702	-0.555204	-0.164163	0.134458	-0.00421607	0.0351779	-0.147436	0.128924	-0.0898551	-0.146377	0.0341238	-0.0830067	0.277734	-0.00474308	0.0976285
		Cluster_522	-	-	-	-	unknown genus	-0.253887	-0.00500659	0.0654809	-0.145191	-0.16917	0.00474308	-0.219499	-0.220026	-0.070224	-0.30448	-0.490382	0.0255599	0.339921	0.107184	0.247036	0.527536	-0.259758	0.0950624	0.0865613	0.169433	0.213043	0.21338	-0.0391304	0.188933	0.239789
		Cluster_82	-	-	-	-	Ruminococcus torques group	-0.0727273	-0.171146	0.0274045	-0.230567	-0.222003	-0.222134	-0.2083	-0.283136	-0.297497	-0.317128	-0.288669	0.366271	0.218577	-0.114694	0.108696	0.564427	-0.198557	-0.0444679	0.121739	0.000790514	0.070224	0.250799	0.214756	-0.235837	0.159025
		Cluster_33	-	-	-	-	unknown genus	0.283136	0.204216	0.00144928	0.0819499	0.289328	0.231225	0.253096	0.432938	0.14664	0.415679	0.435573	-0.19025	-0.424769	0.0822161	-0.0488801	-0.659025	0.448104	0.0374848	-0.0501976	0.00658762	-0.0496706	-0.12148	-0.203953	-0.180369	-0.250461
		Cluster_376	-	-	-	-	CHKCI001	0.0652174	-0.0121212	-0.191436	-0.0167325	0.127141	0.00606061	0.119236	0.224769	-0.0393939	0.229908	0.29473	-0.188933	-0.415679	-0.173721	-0.301186	-0.505665	0.54903	0.278468	-0.0811594	0.188538	-0.00289855	0.00415033	-0.0561265	-0.177997	-0.260343
		Cluster_161	-	-	-	-	Lachnoclostridium	0.369697	0.208037	0.136232	0.119895	0.174045	0.0620553	0.151383	0.289987	-0.0523057	0.23834	0.206851	-0.0819499	-0.340184	0.00533614	-0.071805	-0.472596	0.545209	0.348628	-0.253491	0.149934	-0.321212	-0.0571824	-0.0332016	-0.135705	-0.173254
		Cluster_59	-	-	-	Ruminococcaceae	unknown genus	-0.253623	-0.299341	-0.159684	-0.556653	-0.347036	-0.19249	-0.355599	-0.439262	-0.39552	-0.563109	-0.346509	-0.133202	0.0198946	-0.017853	-0.134124	0.246509	-0.3008	0.170361	0.0736495	0.0366271	-0.00566535	0.043875	0.0575758	0.0397892	0.1361
		Cluster_58	-	-	-	-	Eubacterium coprostanoligenes group	-0.13834	-0.2722	-0.181291	-0.0561265	-0.251383	-0.125823	-0.211199	-0.205797	-0.248617	-0.549802	-0.352306	-0.145455	0.130303	-0.105866	-0.132148	0.335178	-0.450937	-0.00461148	-0.0262187	0.104875	0.173386	0.0944036	0.157049	0.0627141	0.0422925
		Cluster_279	-	-	-	-	Ruminococcus 1	-0.321871	-0.314625	-0.172596	-0.1	-0.399209	-0.231752	-0.400264	-0.333333	-0.114625	-0.554677	-0.542688	0.0309618	0.336759	-0.0256267	0.085112	0.619236	-0.61168	-0.0612668	0.0301713	0.105797	0.437286	0.214697	0.166271	0.167194	0.203689
		Cluster_442	-	-	-	-	-	0.245191	0.0168643	-0.098419	0.187879	0.195389	0.0650856	0.206324	0.27365	0.0801054	0.209091	0.214097	-0.181686	-0.270356	-0.138213	-0.306061	-0.509091	0.18749	0.105076	-0.141897	0.0848485	-0.209881	-0.0354425	-0.0627141	-0.113175	-0.0789196
		Cluster_167	-	-	-	-	Flavonifractor	0.204084	0.357971	0.40448	0.334651	0.347563	0.231094	0.414361	0.361528	0.196047	0.469565	0.514888	0.23834	-0.17971	-0.102243	0.0482213	-0.343742	0.247241	-0.302513	0.0853755	-0.179842	-0.189196	-0.155934	-0.00197628	0.0500659	-0.559947
		Cluster_93	-	-	-	-	Ruminococcaceae UCG-014	-0.179578	-0.347299	-0.101976	-0.171014	-0.211199	-0.242029	-0.160079	-0.301449	-0.322661	-0.217391	-0.154809	0.134124	0.175494	-0.187687	0.0508564	0.625033	-0.087684	0.107579	0.0582345	0.0200264	-0.0375494	0.0363648	0.110013	-0.135046	0.173913
		Cluster_295	-	-	-	-	-	-0.244005	-0.419895	-0.186298	0.00342556	-0.319368	-0.303689	-0.259157	-0.281555	-0.274308	-0.459289	-0.316601	-0.000658762	0.13083	-0.122797	-0.100395	0.483926	-0.553114	0.0145591	0.205665	-0.174704	-0.0246377	0.0335321	0.104084	0.25863	0.15942
		Cluster_39	-	-	-	-	-	0.0494071	-0.303294	-0.156653	-0.0131752	0.214625	0.119236	0.274967	-0.00803689	-0.0670619	0.146377	0.154018	0.0777339	0.0395257	-0.10422	-0.0919631	0.279447	-0.0245726	-0.0689087	0.562978	-0.0953887	0.0101449	0.108304	0.0833992	-0.0343874	0.274572
		Cluster_557	-	-	-	Clostridiales vadinBB60 group	unknown genus	-0.33913	-0.178261	-0.0642951	-0.0824769	-0.313307	-0.0411067	-0.350329	-0.378788	-0.0662714	-0.532016	-0.483531	-0.101054	0.291568	0.0593564	0.0586298	0.484321	-0.516288	-0.12339	0.112648	0.149934	0.284585	0.0589611	0.0357049	0.287879	0.280105
		Cluster_544	Proteobacteria	Gammaproteobacteria	Enterobacteriales	Enterobacteriaceae	Escherichia-Shigella	0.0570487	0.0988142	0.0416337	-0.148221	-0.0401845	-0.0388669	-0.104084	0.0375494	0.1639	0.108037	-0.0209486	-0.174572	-0.231884	-0.101123	-0.22556	-0.155336	0.0702922	0.0581706	-0.552174	-0.0249012	0.0656126	-0.236569	-0.219499	0.113043	-0.10224
		Cluster_422	-	-	-	-	-	0.0785244	0.149012	-0.0379447	-0.135968	0.0324111	0.0596838	-0.0223979	0.0185771	0.183399	0.00816864	0.00421607	-0.0472991	-0.149802	-0.183998	-0.403426	-0.30527	0.0967094	0.0735861	-0.549802	0.026087	0.0870883	-0.1755	-0.273123	0.0246377	-0.103426
	associated adj p-value	Cluster_523	Firmicutes	Clostridia	Clostridiales	Lachnospiraceae	Lachnospira	0.88619	0.808877	0.985974	0.919873	0.918519	0.996777	0.846284	0.719805	0.876146	0.0350265	0.181561	0.998968	0.814638	0.973275	0.987418	0.00688894	0.0642811	0.986121	0.855316	0.685397	0.380132	0.354418	0.904911	0.941094	0.439262
		Cluster_185	-	-	-	-	Lachnospiraceae UCG-010	0.850593	0.964004	0.985974	0.919873	0.947012	0.996777	0.873809	0.695133	0.742369	0.143114	0.0182517	0.944382	0.353863	0.98147	0.868867	0.00230045	0.395071	0.879644	0.972286	0.63968	0.95835	0.962091	0.869893	0.860382	0.534436
		Cluster_360	-	-	-	-	Sellimonas	0.868471	0.893396	0.985974	0.919873	1	0.996777	0.993063	0.977685	0.70011	0.955634	0.861751	0.0462196	0.727013	0.973275	0.987418	0.941063	0.84035	0.774544	0.972286	0.782251	0.987512	0.906337	0.869893	0.995729	0.861795
		Cluster_522	-	-	-	-	unknown genus	0.774091	0.986874	0.985974	0.919873	0.993547	0.998968	0.873809	0.75617	0.894795	0.52824	0.0587885	0.998968	0.359436	0.973275	0.868867	0.0162016	0.611405	0.8606	0.972286	0.747095	0.8007	0.59096	0.956448	0.814711	0.599514
		Cluster_82	-	-	-	-	Ruminococcus torques group	0.955795	0.964004	0.985974	0.912746	0.947012	0.996777	0.873809	0.733576	0.486474	0.52824	0.426703	0.704279	0.615075	0.973275	0.868867	0.00674244	0.792255	0.94888	0.924222	0.996215	0.985419	0.548108	0.869893	0.814711	0.694579
		Cluster_33	-	-	-	-	unknown genus	0.710291	0.893396	0.997663	0.919873	0.918519	0.996777	0.873809	0.37657	0.77717	0.164319	0.113698	0.854726	0.260232	0.973275	0.941132	0.000816206	0.103912	0.953946	0.972286	0.982777	0.987512	0.837672	0.869893	0.814711	0.574919
		Cluster_376	-	-	-	-	CHKCI001	0.955795	0.973125	0.985974	0.966938	0.993844	0.998968	0.966106	0.75617	0.932533	0.638395	0.400664	0.854726	0.260232	0.973275	0.868867	0.0243977	0.0125624	0.553861	0.972286	0.730168	0.998968	0.992944	0.941412	0.814711	0.539126
		Cluster_161	-	-	-	-	Lachnoclostridium	0.668615	0.893396	0.985974	0.919873	0.993547	0.996777	0.966106	0.733576	0.915089	0.628589	0.658357	0.944382	0.359436	0.999657	0.931655	0.0395269	0.0125624	0.441691	0.776268	0.782251	0.465726	0.91297	0.96691	0.860382	0.686388
		Cluster_59	-	-	-	Ruminococcaceae	unknown genus	0.774091	0.808877	0.985974	0.0440082	0.853922	0.996777	0.678524	0.37657	0.426829	0.0184623	0.258727	0.900545	0.979102	0.986965	0.868867	0.413057	0.520562	0.722896	0.972286	0.981418	0.998968	0.930089	0.941412	0.949939	0.757085
		Cluster_58	-	-	-	-	Eubacterium coprostanoligenes group	0.88619	0.808877	0.985974	0.920913	0.918519	0.996777	0.873809	0.75617	0.655277	0.0184623	0.248608	0.888799	0.789253	0.973275	0.868867	0.190567	0.103912	0.993288	0.972286	0.88317	0.838251	0.888592	0.89373	0.941094	0.943729
		Cluster_279	-	-	-	-	Ruminococcus 1	0.710291	0.808877	0.985974	0.919873	0.853922	0.996777	0.678524	0.695133	0.824423	0.0184623	0.0349956	0.998968	0.359436	0.986965	0.910292	0.0014392	0.00375517	0.909335	0.972286	0.88317	0.229048	0.59096	0.89373	0.818523	0.641474
		Cluster_442	-	-	-	-	-	0.787406	0.973125	0.985974	0.912746	0.971951	0.996777	0.873809	0.733576	0.876146	0.689152	0.645175	0.871343	0.515232	0.973275	0.868867	0.0243977	0.792255	0.829675	0.867991	0.920521	0.801729	0.936529	0.930538	0.873812	0.903043
		Cluster_167	-	-	-	-	Flavonifractor	0.850593	0.689165	0.768292	0.88122	0.853922	0.996777	0.678524	0.695133	0.718621	0.0856792	0.0556743	0.732135	0.675928	0.973275	0.941132	0.187394	0.615868	0.506726	0.972286	0.746105	0.833243	0.752884	0.996422	0.942009	0.0393375
		Cluster_93	-	-	-	-	Ruminococcaceae UCG-014	0.850593	0.714832	0.985974	0.912746	0.947012	0.996777	0.966106	0.719805	0.486474	0.678444	0.775381	0.900545	0.681146	0.973275	0.938208	0.0014392	0.939203	0.821179	0.972286	0.981418	0.987512	0.936529	0.904911	0.860382	0.686388
		Cluster_295	-	-	-	-	-	0.787406	0.511351	0.985974	0.988059	0.853922	0.996777	0.873809	0.733576	0.59233	0.0899847	0.316512	0.998968	0.789253	0.973275	0.868867	0.0313129	0.0125624	0.986121	0.837105	0.746105	0.98861	0.941866	0.904911	0.814711	0.694579
		Cluster_39	-	-	-	-	-	0.957273	0.808877	0.985974	0.973283	0.947012	0.996777	0.873809	0.996215	0.894795	0.781037	0.775421	0.944382	0.952018	0.973275	0.883531	0.324941	0.984342	0.895672	0.0184623	0.914708	0.998968	0.862644	0.913144	0.954294	0.534436
		Cluster_557	-	-	-	Clostridiales vadinBB60 group	unknown genus	0.710291	0.964004	0.985974	0.919873	0.853922	0.996777	0.678524	0.625544	0.894795	0.0246362	0.0587885	0.931276	0.472334	0.973275	0.931655	0.0313129	0.0264285	0.774544	0.946913	0.782251	0.580901	0.91297	0.959244	0.814711	0.534436
		Cluster_544	Proteobacteria	Gammaproteobacteria	Enterobacteriales	Enterobacteriaceae	Escherichia-Shigella	0.955795	0.964004	0.985974	0.919873	0.993844	0.996777	0.966106	0.977685	0.742369	0.888062	0.9949	0.871343	0.590493	0.973275	0.868867	0.713964	0.962145	0.918701	0.0184623	0.981418	0.987398	0.548108	0.869893	0.873812	0.841434
		Cluster_422	-	-	-	-	-	0.955795	0.964004	0.985974	0.919873	0.993844	0.996777	0.986953	0.993822	0.718621	0.996283	0.9981	0.998968	0.743718	0.973275	0.868867	0.264156	0.92742	0.884074	0.0184623	0.981418	0.963568	0.708628	0.869893	0.969658	0.83914

## Sheet: Supplementary Table S12
	Supplementary Table S12 : Spearman correlation between OTU abundance et immune parameters in the vaccinated challenged (V-Ch) group.
	OTU taxonomy is given at the phylum, class, order, family, and genus level when available, with '-' indicating that the annotation is the same than the taxonomy of the above OTU.
	Indice	OTU	phylum	class	ordre	famille	genus	species	Thrombocytes	Heterophils	Monocytes	B cells	TCRϒδ+ T cells	TCR1+CD8+ ϒδ T cells	TCR1+CD8- ϒδ T cells	ab T cells	TCR1-CD8+ (ab) T cells	TCR1-CD4+_(ab)_T cells	TCR1-CD4+CD25+ (ab) T cells	CD45 expression on Thrombocytes	CD45 expression on heterophils	MRC1L-B expression on Monocytes	CD45 expression on monocytes	MHCII expression on monocytes	Bu1 expression on B cells	IgM on B cells	TCRϒδ expression on TCRϒδ+ T cells	CD8 β expression on CD8 αβ+ TCR ϒδ+ T cells	CD8 β expression on CD8 αβ+ T cells	CD4 expression on CD4+ T cells	CD4 expression on CD4+ CD25+ T cells	CD25 expression on CD4+ CD25+ T cells	MHC II expression on B cells
	Spearman correlation	Cluster_82	Firmicutes	Clostridia	Clostridiales	Lachnospiraceae	Ruminococcus torques group	unknown species	0.37386	0.229375	0.517043	0.182696	0.0499349	0.109097	0.0500434	0.273013	-0.0576422	-0.253582	-0.274208	0.257599	0.10964	-0.0198654	0.375933	-0.0176943	-0.227746	-0.049175	0.383521	0.117021	0.228072	0.0711029	-0.0379939	0.211898	0.0181285
	coefficient	Cluster_580	-	-	-	-	Lachnoclostridium	unknown species	0.368107	0.184868	0.0849978	0.327942	0.484368	0.298089	0.502171	0.513678	0.292336	0.281589	0.36637	0.0767477	0.0981329	0.225792	-0.0559069	0.0535172	-0.0209509	-0.236756	0.133304	0.193878	0.149045	0.142097	-0.138841	-0.08033	0.139492
		Cluster_10	-	-	-	-	unknown genus	unknown species	0.00868432	0.0880373	-0.314047	-0.0258359	-0.16663	-0.285497	-0.102149	0.00705601	0.0320234	0.0205167	0.121472	0.0610074	0.129071	-0.032132	-0.348739	-0.0343031	0.505753	0.0658923	-0.252497	-0.249566	-0.196157	-0.130156	0.0394051	-0.171624	0.286366
		Cluster_484	-	-	-	-	unknown genus	unknown species	0.031155	-0.13211	0.309162	0.0680634	0.0601389	0.154907	0.00564481	0.112571	-0.00531915	-0.171515	-0.220799	0.0377768	0.0438558	0.084238	0.353679	0.106274	-0.506839	-0.253908	0.110617	0.29353	0.369301	0.171298	-0.107903	-0.0142206	-0.274099
		Cluster_607	-	-	-	-	Eisenbergiella	unknown species	-0.0218194	-0.0573165	-0.0408163	0.0745766	-0.313178	-0.18845	-0.333044	-0.105515	-0.0365827	0.066218	0.0376683	0.0836952	0.19594	-0.0489579	-0.346623	-0.0715371	0.370061	-0.0389709	-0.558945	-0.214937	-0.0328919	-0.183239	-0.288862	0.10888	0.125488
		Cluster_543	-	-	-	-	Lachnospiraceae NC2004 group	unknown species	-0.0014112	-0.0306122	-0.119301	-0.0424446	-0.36409	-0.333695	-0.312201	-0.0648068	-0.0226878	0.0766392	-0.000651324	0.074251	0.101172	0.0643726	-0.247944	-0.153061	0.49099	0.321863	-0.559379	-0.323817	-0.196157	-0.16142	-0.197568	0.0629614	0.114525
		Cluster_394	-	-	-	-	unknown genus	unknown species	0.0275727	-0.239687	0.0476552	0.111485	0.209726	0.172384	0.181068	0.0844551	0.191164	-0.0384281	-0.0946591	0.0959618	0.0810899	0.0985671	0.22721	0.0193226	-0.479483	-0.28376	0.178029	0.315567	0.23046	0.120821	0.0996526	-0.116913	-0.500651
		Cluster_51	-	-	-	-	GCA-900066575	unknown species	0.042119	-0.229049	0.0569909	0.116261	0.21472	0.213634	0.18541	0.0811984	0.182262	0.0102041	-0.123535	0.0119409	-0.100521	0.223296	0.269656	-0.0530829	-0.47601	-0.121689	0.236214	0.2665	0.191055	0.224598	0.0891229	-0.150999	-0.508033
		Cluster_27	-	-	-	Ruminococcaceae	unknown genus	unknown species	-0.0454842	0.00857577	0.242618	-0.161203	0.0195397	0.0817412	-0.00770734	-0.0707772	-0.146874	-0.170973	-0.271928	-0.132979	-0.0478723	0.0204082	0.437051	0.0879288	-0.501194	-0.168042	0.395354	0.229375	0.172275	0.127008	0.127117	-0.0442901	-0.251303
		Cluster_59	-	-	-	-	unknown genus	unknown species	0.222861	0.263135	0.297872	-0.00195397	0.257599	0.196266	0.256839	0.19746	-0.0584021	-0.00423361	-0.0551455	-0.108446	-0.136235	0.0958532	0.227481	-0.124512	-0.483066	-0.240773	0.522471	0.309053	0.22525	0.235237	0.184542	-0.191815	-0.0457013
		Cluster_442	-	-	-	-	Ruminococcus 1	unknown species	-0.177377	-0.0919453	-0.26205	-0.257816	-0.404907	-0.350304	-0.367021	-0.173469	-0.0585106	0.131133	0.0300695	-0.0169344	0.00184542	0.000325662	-0.401715	-0.205818	0.41142	0.151216	-0.511724	-0.293964	-0.174663	-0.0731654	-0.0450499	-0.104538	0.108771
		Cluster_813	-	-	-	-	Butyricicoccus	unknown species	0.170213	0.100087	0.204733	0.0921624	0.292228	0.33033	0.202888	0.262484	0.126465	0.0931394	-0.0626357	0.0200825	-0.078376	0.0942249	0.117622	0.117021	-0.334129	-0.380265	0.0839123	0.547438	0.475575	0.222102	-0.000325662	-0.0169344	-0.270408
		Cluster_544	Proteobacteria	Gammaproteobacteria	Enterobacteriales	Enterobacteriaceae	Escherichia-Shigella	unknown species	-0.171515	-0.0339774	-0.265849	-0.0919453	-0.432154	-0.395897	-0.365393	-0.132653	0.0696917	0.226552	0.136778	-0.0681719	0.0724056	0.0797872	-0.26591	-0.0779418	0.495875	0.424338	-0.555363	-0.48198	-0.443552	-0.162723	-0.327508	0.00455927	0.158815
		Cluster_453	-	-	-	-	-	unknown species	-0.0641554	-0.111919	-0.173578	0.0487408	-0.39416	-0.304928	-0.344551	-0.0645897	0.0631785	0.151541	0.161528	0.110182	0.194637	0.0543856	-0.202242	-0.0488493	0.353778	0.390686	-0.501737	-0.433999	-0.35964	-0.244464	-0.450282	0.140035	0.180634
		Cluster_711	-	-	-	-	-	Streptomyces sp.	-0.197026	-0.193226	-0.257165	-0.169127	-0.423252	-0.39188	-0.370821	-0.252497	-0.0264872	0.0916196	0.0465697	-0.0238819	0.0236648	-0.103235	-0.335387	-0.0516717	0.496852	0.346939	-0.505319	-0.448871	-0.31459	-0.218954	-0.122558	0.0300695	0.0346287
	associated adj p-value	Cluster_82	Firmicutes	Clostridia	Clostridiales	Lachnospiraceae	Ruminococcus torques group	unknown species	0.0600022	0.282188	0.00538258	0.426451	0.873691	0.739966	0.873691	0.263209	0.873691	0.267001	0.263209	0.267001	0.739966	0.904902	0.0600022	0.904902	0.282188	0.873691	0.0600022	0.739966	0.282188	0.873691	0.901151	0.320457	0.904902
		Cluster_580	-	-	-	-	Lachnoclostridium	unknown species	0.0563118	0.38585	0.681753	0.101088	0.0049058	0.143519	0.00430352	0.00430352	0.143519	0.152675	0.0563118	0.681753	0.65752	0.288317	0.745843	0.745843	0.887451	0.273432	0.499802	0.372324	0.499085	0.499085	0.499085	0.681753	0.499085
		Cluster_10	-	-	-	-	unknown genus	unknown species	0.96218	0.894887	0.257612	0.96218	0.606939	0.257612	0.846653	0.96218	0.96218	0.96218	0.76073	0.96218	0.76073	0.96218	0.19669	0.96218	0.00770078	0.96218	0.324064	0.324064	0.522781	0.76073	0.96218	0.606939	0.257612
		Cluster_484	-	-	-	-	unknown genus	unknown species	0.941823	0.76535	0.214098	0.882378	0.889032	0.690493	0.971557	0.76535	0.971557	0.63323	0.426795	0.941823	0.941823	0.862238	0.118398	0.76535	0.00744381	0.303649	0.76535	0.225011	0.118398	0.63323	0.76535	0.971557	0.258665
		Cluster_607	-	-	-	-	Eisenbergiella	unknown species	0.882806	0.856937	0.856937	0.856937	0.132792	0.500739	0.132792	0.856937	0.856937	0.856937	0.856937	0.856937	0.500739	0.856937	0.132792	0.856937	0.130183	0.856937	0.00128124	0.461742	0.856937	0.500739	0.173938	0.856937	0.85414
		Cluster_543	-	-	-	-	Lachnospiraceae NC2004 group	unknown species	0.996774	0.945068	0.757604	0.914699	0.0757129	0.0970863	0.101366	0.829349	0.951345	0.829349	0.996774	0.829349	0.80054	0.829349	0.257939	0.595946	0.00604663	0.0970863	0.00126116	0.0970863	0.42773	0.589589	0.42773	0.829349	0.757604
		Cluster_394	-	-	-	-	unknown genus	unknown species	0.886224	0.44724	0.844514	0.677331	0.494566	0.521172	0.521172	0.688623	0.521172	0.861143	0.677331	0.677331	0.688623	0.677331	0.44724	0.89617	0.00848601	0.331432	0.521172	0.254323	0.44724	0.677331	0.677331	0.677331	0.00848601
		Cluster_51	-	-	-	-	GCA-900066575	unknown species	0.840306	0.375832	0.813188	0.621285	0.375832	0.375832	0.42866	0.720788	0.42866	0.945197	0.621285	0.945197	0.677973	0.375832	0.375832	0.813188	0.00938009	0.621285	0.375832	0.375832	0.42866	0.375832	0.709513	0.527958	0.00717016
		Cluster_27	-	-	-	Ruminococcaceae	unknown genus	unknown species	0.903399	0.958664	0.358956	0.591002	0.958664	0.837268	0.958664	0.864363	0.63128	0.591002	0.32138	0.63128	0.903399	0.958664	0.0246532	0.837268	0.00887046	0.591002	0.0496327	0.37932	0.591002	0.63128	0.63128	0.903399	0.358956
		Cluster_59	-	-	-	-	unknown genus	unknown species	0.276657	0.276657	0.261066	0.989735	0.276657	0.310307	0.276657	0.310307	0.801388	0.989735	0.801388	0.600506	0.512368	0.638559	0.276657	0.544541	0.00764525	0.276657	0.00451237	0.261066	0.276657	0.276657	0.319002	0.310307	0.82022
		Cluster_442	-	-	-	-	Ruminococcus 1	unknown species	0.441178	0.729489	0.222567	0.222567	0.0302479	0.0653507	0.0555428	0.441178	0.856766	0.606379	0.948316	0.984729	0.998534	0.998534	0.0302479	0.414557	0.0302479	0.526743	0.00638116	0.159536	0.441178	0.806205	0.898758	0.690876	0.690876
		Cluster_813	-	-	-	-	Butyricicoccus	unknown species	0.52939	0.691754	0.392899	0.691754	0.191712	0.115939	0.392899	0.233034	0.691754	0.691754	0.759053	0.94534	0.703654	0.691754	0.691754	0.691754	0.115939	0.069604	0.703654	0.0019335	0.00949763	0.372718	0.998534	0.94534	0.233034
		Cluster_544	Proteobacteria	Gammaproteobacteria	Enterobacteriales	Enterobacteriaceae	Escherichia-Shigella	unknown species	0.451185	0.850987	0.160821	0.697977	0.0122611	0.0210083	0.0359265	0.530983	0.697977	0.262984	0.530983	0.697977	0.697977	0.697977	0.160821	0.697977	0.00521873	0.0124323	0.00145848	0.00526114	0.0114234	0.455017	0.0679463	0.975661	0.455017
		Cluster_453	-	-	-	-	-	unknown species	0.741501	0.591176	0.411251	0.741501	0.0331147	0.0923242	0.0549832	0.741501	0.741501	0.463168	0.441663	0.591176	0.368834	0.741501	0.364086	0.741501	0.0522111	0.0331147	0.00872322	0.0194978	0.0522111	0.222355	0.0191214	0.493069	0.405797
		Cluster_711	-	-	-	-	-	Streptomyces sp.	0.348525	0.348525	0.197381	0.405673	0.0191572	0.0322319	0.0426965	0.197381	0.872948	0.731483	0.872948	0.872948	0.872948	0.698856	0.0643149	0.872948	0.00506603	0.0599241	0.00506603	0.0132361	0.0862934	0.291716	0.620064	0.872948	0.872948

## Sheet: Supplementary Table S13
	Supplementary Table 13: OTU table count from the caecal microbial community of 9-weeks-old hens infected with IBV (non rarefied data).
	Samples are in column, and OTUs in line.
		Ca10	Ca11	Ca13	Ca14	Ca15	Ca16	Ca17	Ca18	Ca19	Ca1	Ca20	Ca21	Ca22	Ca23	Ca24	Ca25	Ca26	Ca27	Ca28	Ca29	Ca2	Ca30	Ca31	Ca32	Ca33	Ca34	Ca35	Ca36	Ca37	Ca38	Ca39	Ca3	Ca40	Ca41	Ca42	Ca43	Ca44	Ca45	Ca46	Ca47	Ca48	Ca49	Ca4	Ca50	Ca51	Ca52	Ca53	Ca54
	Cluster_309	0	0	0	0	6	0	0	1	0	0	0	0	0	0	0	2	26	0	0	9	0	0	0	2	0	0	1	0	0	0	0	0	0	26	4	48	1	39	25	43	6	0	0	0	0	0	0	0
	Cluster_29	133	1113	371	113	1684	432	4	168	13	8	106	158	18	322	180	7	156	9	34	400	5	16	36	581	61	108	78	1186	720	46	79	4	11	431	631	1392	14	441	640	926	524	34	103	17	1173	10	117	10
	Cluster_387	2	21	3	0	12	1	0	3	0	3	2	5	0	18	2	0	3	0	0	12	1	0	1	7	3	3	0	20	6	0	0	0	0	11	12	9	2	6	9	13	20	1	4	1	19	0	3	0
	Cluster_267	1	3	9	1	15	1	0	27	0	1	0	0	0	119	8	7	10	1	4	2	0	1	0	1	2	5	0	0	2	1	9	0	0	12	9	17	1	16	16	35	8	0	15	0	29	0	4	0
	Cluster_54	104	187	254	32	662	425	4	21	44	5	26	71	21	49	14	100	332	36	160	59	6	188	451	69	60	515	191	444	228	45	95	2	16	69	155	130	13	53	97	101	62	19	32	28	44	12	25	62
	Cluster_28	478	536	513	24	0	2794	1178	334	742	0	655	50	71	330	162	0	1559	40	136	1	16	1	0	368	936	104	0	0	381	179	1396	0	2269	268	310	79	559	333	465	743	1049	46	171	486	78	104	161	0
	Cluster_417	0	0	0	0	0	299	0	0	0	0	0	0	0	25	0	0	0	0	1	0	0	0	0	0	0	0	0	0	0	0	0	0	0	0	0	0	0	0	0	0	0	0	0	0	0	0	0	0
	Cluster_293	0	0	13	12	4	6	10	0	2	4	0	0	0	0	0	0	1	0	0	9	0	1	7	5	0	15	0	1	7	1	2	50	6	0	7	3	5	6	4	1	8	2	2	5	7	6	13	3
	Cluster_411	11	0	0	12	3	1	7	22	10	0	0	22	0	8	13	0	0	13	4	6	36	0	0	9	0	5	0	0	0	0	6	0	2	0	27	0	0	3	0	1	0	0	0	2	9	3	3	0
	Cluster_356	8	2	15	14	6	35	11	8	14	4	3	6	0	15	15	3	3	0	7	0	13	0	0	11	0	0	0	0	0	0	17	15	0	2	18	9	5	0	0	25	0	3	2	6	6	7	3	4
	Cluster_393	5	1	10	2	0	8	4	11	0	3	1	2	3	9	6	6	9	2	5	0	3	4	8	7	2	15	0	3	0	0	4	6	3	3	9	8	3	1	13	9	5	4	6	8	2	1	0	2
	Cluster_71	15	0	4	10	0	211	1999	0	327	58	310	10	9	140	261	0	0	0	2	0	0	0	0	0	65	0	0	0	204	3	0	0	3	0	0	0	0	1	0	0	0	0	12	124	1	149	0	0
	Cluster_278	0	0	0	0	0	0	0	0	0	741	0	536	1	2	0	0	0	0	0	0	42	0	0	0	0	0	0	0	0	0	0	0	0	0	0	0	0	0	0	0	0	0	0	0	12	0	0	0
	Cluster_184	23	20	33	28	4	121	31	16	48	21	44	17	3	70	23	0	0	0	0	0	7	0	0	0	1	0	0	0	0	1	0	2	0	0	0	0	0	0	65	0	0	0	20	7	51	18	0	1
	Cluster_121	14	12	62	41	13	164	9	7	38	26	37	75	2	6	6	8	3	0	15	128	75	0	15	11	163	0	75	0	0	0	16	244	27	2	1	2	15	1	2	7	0	31	9	103	20	13	28	37
	Cluster_88	3	0	0	0	0	2	0	0	0	20	0	1	0	0	0	0	0	0	0	3	0	0	0	0	2	0	0	0	0	0	0	2	0	0	0	0	0	0	0	0	0	0	1	0	206	0	0	1
	Cluster_103	72	23	21	210	57	15	2	17	2	17	4	8	0	14	0	0	0	0	18	457	79	0	14	0	41	0	43	0	2	0	0	30	36	6	0	0	13	0	1	2	0	0	10	86	337	4	261	227
	Cluster_557	2	4	5	3	56	5	0	4	3	1	2	2	0	0	0	0	2	0	1	7	0	3	14	1	2	0	3	2	2	1	20	0	0	0	6	0	2	0	4	3	1	0	0	0	0	0	0	0
	Cluster_32	47	81	188	118	1	19	987	649	862	355	1271	571	23	794	526	16	54	87	243	1181	1049	9	21	574	24	0	96	2	545	13	151	102	45	403	9	8	723	272	582	573	97	11	431	210	309	659	153	143
	Cluster_372	1	7	2	5	0	0	4	1	14	1	22	30	1	1	0	0	0	0	4	55	13	0	0	1	2	0	1	0	4	0	2	0	3	1	0	0	1	2	5	1	0	0	3	1	1	4	0	4
	Cluster_479	13	0	3	3	15	3	2	0	4	5	3	8	0	0	15	1	0	0	1	2	0	1	0	0	0	0	0	0	0	0	3	0	20	0	1	0	0	0	1	0	0	2	1	0	8	3	3	33
	Cluster_26	199	25	227	86	463	510	606	26	202	588	669	113	25	55	2677	35	25	49	55	62	142	22	9	56	18	183	7	7	51	29	172	41	182	51	50	71	51	94	328	25	28	226	510	13	109	210	142	1086
	Cluster_55	428	75	34	210	73	35	22	5	95	34	98	340	18	56	63	15	2	0	21	498	6	0	19	0	82	0	27	0	5	0	0	0	1598	39	0	0	10	4	25	21	0	0	21	32	46	10	50	149
	Cluster_593	14	4	3	12	0	4	0	0	5	0	5	13	0	3	0	0	0	0	0	11	2	0	3	0	1	0	0	0	0	0	0	0	41	0	0	0	0	0	1	0	0	0	0	1	0	0	0	8
	Cluster_439	14	4	1	4	2	2	0	0	1	5	1	15	1	5	0	0	0	0	0	11	0	0	0	0	1	0	1	0	0	0	0	0	43	0	0	0	0	2	0	0	0	0	0	0	0	2	1	4
	Cluster_261	16	1	1	19	2	4	6	0	16	4	25	36	0	3	1	0	0	0	1	75	0	0	0	0	3	0	0	0	5	0	0	0	34	6	0	0	5	1	2	2	0	0	4	0	4	0	3	43
	Cluster_241	9	8	14	11	15	9	13	14	31	24	44	23	2	11	24	2	1	0	20	27	26	0	0	11	0	0	2	0	10	1	6	6	2	13	0	0	23	14	16	8	4	12	22	6	11	21	9	25
	Cluster_343	1	0	22	2	11	4	10	2	6	11	16	0	4	2	41	1	0	0	0	0	0	1	0	0	0	10	0	2	2	1	3	0	3	3	0	4	1	4	14	0	0	3	16	0	2	8	3	40
	Cluster_326	0	5	13	2	0	2	48	30	44	25	82	20	5	32	27	1	1	1	18	31	32	0	0	22	3	0	5	0	37	3	4	0	2	16	0	0	38	8	10	20	5	0	24	5	11	39	3	17
	Cluster_277	2	3	3	1	14	5	4	15	3	0	11	3	0	56	6	0	0	0	12	0	4	0	0	16	10	0	1	0	7	0	3	0	7	5	0	0	9	1	5	8	0	0	0	5	63	6	1	3
	Cluster_117	23	14	8	23	35	10	28	17	37	35	28	28	6	51	8	27	21	25	26	94	25	12	26	58	12	0	18	3	3	0	33	18	38	13	28	11	21	19	50	21	27	18	31	47	51	27	32	24
	Cluster_292	5	3	10	18	0	4	4	0	7	5	18	6	7	33	20	0	0	0	2	0	5	0	0	10	18	0	0	0	7	0	25	0	0	10	13	0	9	4	0	16	0	14	7	9	3	0	11	37
	Cluster_273	28	4	16	21	5	10	25	10	17	10	9	7	5	14	4	23	0	0	9	0	0	0	40	2	76	0	0	0	20	0	32	31	0	14	4	0	3	0	3	0	0	0	17	13	6	0	4	23
	Cluster_92	17	22	1	27	7	11	0	8	7	23	5	11	0	5	4	24	0	4	3	502	27	1	28	3	59	0	17	0	0	0	4	0	20	0	3	0	6	46	21	61	0	0	0	8	29	5	21	5
	Cluster_226	11	3	41	12	2	29	2	2	15	4	10	12	4	3	25	0	28	0	16	0	6	0	0	0	0	0	0	0	38	0	57	2	0	15	17	0	13	0	21	0	24	0	19	45	14	8	0	5
	Cluster_195	14	13	6	1	40	0	2	20	3	14	1	10	1	9	24	9	3	40	3	36	9	11	2	12	5	22	5	45	0	5	10	5	12	11	12	11	5	9	13	16	14	5	17	3	3	6	34	9
	Cluster_596	0	1	2	1	30	38	0	1	0	0	2	2	2	0	0	7	11	3	7	13	0	27	13	1	3	18	1	8	0	0	4	1	18	6	0	0	1	1	3	4	0	0	12	3	3	0	20	10
	Cluster_544	6	0	0	0	19	10	0	2	2	0	0	3	0	0	0	0	1	1	1	3	0	18	22	1	5	20	8	4	0	1	4	4	19	4	0	0	1	0	0	3	0	1	13	0	2	1	11	18
	Cluster_396	2	0	0	0	3	12	0	0	0	0	0	0	0	0	0	1	0	0	2	8	1	0	0	3	0	0	1	0	0	0	11	0	60	0	0	0	0	0	0	0	0	0	0	0	0	0	6	0
	Cluster_453	8	0	0	1	8	6	0	2	0	0	0	4	3	0	0	1	6	1	0	3	0	22	2	0	3	8	7	6	0	0	0	3	18	0	1	0	0	0	0	0	0	8	4	0	3	0	7	7
	Cluster_422	0	4	0	0	19	4	0	4	0	0	0	0	0	0	0	2	6	0	3	4	0	18	5	0	0	1	4	4	0	0	4	0	16	0	0	0	0	0	0	0	0	1	3	1	1	0	1	3
	Cluster_3	968	244	143	286	5352	3386	32	249	120	19	49	369	114	17	7	170	811	504	170	3137	81	3183	2055	157	1254	2216	982	1759	13	38	772	443	3561	133	110	17	71	45	75	277	27	272	1077	215	441	145	1682	4439
	Cluster_711	1	1	0	2	5	5	0	5	0	0	0	0	0	0	0	1	2	0	0	2	0	4	12	1	0	2	1	1	0	0	0	1	3	0	0	0	0	0	0	0	0	0	4	0	4	0	4	5
	Cluster_759	7	0	0	1	5	4	0	0	0	0	0	0	0	0	0	0	1	0	3	3	2	16	12	0	6	0	5	5	0	0	5	0	9	0	1	0	0	0	2	0	0	0	4	3	0	3	8	3
	Cluster_474	5	2	0	3	3	1	6	3	11	0	0	3	1	7	2	6	0	5	10	4	10	2	4	3	5	0	0	1	4	1	3	6	5	10	3	0	1	4	2	3	7	1	4	6	1	2	0	0
	Cluster_308	25	11	7	18	14	12	2	15	6	1	6	2	2	4	11	6	1	13	3	0	4	14	6	2	11	12	0	15	0	3	9	0	2	13	11	8	2	3	10	1	5	6	6	3	4	0	1	7
	Cluster_252	8	5	0	10	7	0	4	75	9	15	2	18	0	9	4	52	1	5	23	0	25	10	33	8	9	6	20	7	0	0	8	21	12	0	0	0	9	0	2	6	0	15	6	0	5	12	4	8
	Cluster_98	3	11	9	14	16	0	17	40	21	3	6	68	5	35	3	102	31	5	24	9	5	43	73	12	32	31	13	519	27	19	51	163	10	8	11	21	15	103	12	24	21	35	38	16	9	76	3	4
	Cluster_475	10	0	0	19	3	2	12	16	0	8	0	3	0	6	9	27	0	6	2	0	6	4	8	1	2	1	9	1	0	0	0	0	38	1	2	0	0	0	0	1	0	1	0	0	3	0	6	4
	Cluster_56	44	32	1	5	270	1	2	12	43	1	0	5	18	7	3	73	3	25	5	224	23	103	19	8	380	47	381	327	2	0	29	22	5	1	1	0	5	9	18	46	19	49	6	3	1	234	18	0
	Cluster_43	128	67	67	74	80	68	37	142	174	50	122	218	68	654	83	195	557	741	142	11	6	90	104	270	28	139	15	131	1199	171	275	190	16	257	116	420	299	238	649	384	422	200	121	182	91	188	128	69
	Cluster_813	3	2	4	5	2	3	0	3	4	0	2	2	0	10	0	6	10	4	4	0	0	4	3	5	2	2	0	3	23	4	6	2	0	3	3	5	5	1	9	8	13	3	2	2	1	4	3	2
	Cluster_712	95	109	0	0	0	7	0	0	67	0	0	0	0	0	9	0	0	0	0	0	0	0	0	0	0	0	0	0	0	0	0	0	0	0	0	0	0	0	0	0	0	0	0	0	0	0	0	0
	Cluster_174	3	0	4	4	3	2	4	1	0	3	6	6	2	1	1	0	55	99	55	45	0	0	0	23	70	8	0	0	305	35	15	0	35	38	1	21	17	18	71	8	8	1	4	4	0	10	0	1
	Cluster_242	4	3	9	11	26	5	13	8	9	19	0	12	2	10	16	1	5	14	6	30	8	0	0	9	0	5	5	0	4	10	0	0	6	13	10	11	2	6	2	5	0	3	0	5	0	9	6	3
	Cluster_81	132	17	17	76	41	18	60	43	123	42	3	51	31	57	36	124	53	138	40	51	44	95	133	30	17	101	83	158	24	27	80	57	48	37	29	55	36	136	39	5	22	51	48	102	77	95	35	62
	Cluster_135	26	44	8	5	79	4	29	12	11	16	12	23	5	7	21	33	10	45	10	9	13	19	3	9	17	18	2	37	55	4	11	20	9	39	31	15	4	16	20	13	17	14	20	27	11	40	14	18
	Cluster_187	23	6	10	2	9	26	3	12	20	3	5	8	0	18	4	22	6	19	11	7	12	32	18	22	0	39	13	9	1	0	8	8	75	14	17	6	16	7	31	8	2	8	0	2	13	3	4	7
	Cluster_79	64	67	46	142	327	141	91	74	23	140	87	39	68	59	115	7	224	51	97	24	220	0	11	80	95	12	7	0	224	47	153	36	46	55	9	71	50	22	159	138	34	58	59	265	71	158	111	55
	Cluster_167	0	2	3	9	3	6	0	0	0	17	26	0	0	11	0	2	108	28	34	14	0	3	4	52	65	12	3	0	120	21	85	0	14	22	8	33	15	10	92	76	18	4	15	92	0	7	1	40
	Cluster_113	5	10	41	26	635	13	0	0	6	0	63	68	196	4	0	1	9	0	13	15	4	10	33	7	130	0	1	10	15	0	7	73	130	7	0	0	1	1	35	9	4	405	5	46	5	78	0	57
	Cluster_35	272	750	67	132	1903	977	101	108	91	4	311	794	1124	320	198	8	23	207	78	40	173	50	33	257	491	192	6	279	121	116	662	173	326	117	337	221	10	684	1127	1444	1182	933	148	414	75	417	114	90
	Cluster_560	3	13	0	9	3	1	1	3	3	0	7	2	10	3	5	0	0	3	0	0	2	3	1	2	8	5	0	11	1	1	15	2	1	3	7	4	0	4	9	9	21	23	3	9	6	3	0	0
	Cluster_143	0	9	0	8	17	0	1	0	0	6	3	2	7	1	0	0	7	24	3	38	1	8	0	0	3	7	78	11	1	6	5	0	5	1	14	4	0	6	133	127	15	0	0	0	0	0	5	1
	Cluster_100	81	398	179	0	31	10	129	22	185	0	37	20	20	6	91	0	24	0	13	0	2	0	0	0	0	0	0	0	17	0	0	0	0	55	1	0	76	0	0	120	0	10	137	99	81	169	199	75
	Cluster_109	64	27	13	23	21	24	14	2	20	37	6	37	36	27	11	45	11	144	26	58	16	57	0	20	31	19	8	30	8	6	22	25	30	14	13	17	12	12	57	10	17	13	21	47	8	25	65	12
	Cluster_14	969	465	380	1056	173	55	298	1045	779	221	229	102	135	320	766	925	972	933	148	456	811	1517	1644	602	423	967	857	1456	134	512	992	42	571	551	490	929	376	226	286	205	633	935	875	358	2075	379	1313	230
	Cluster_625	5	5	0	5	2	0	0	5	3	0	1	0	2	3	3	6	6	1	0	6	4	8	9	3	1	5	4	4	2	6	2	1	1	2	5	5	0	3	0	0	0	13	6	4	16	4	7	1
	Cluster_631	4	5	0	7	1	0	0	5	10	1	3	1	0	0	4	5	3	0	0	3	4	22	7	3	0	7	9	11	0	5	8	0	0	2	1	6	1	0	1	0	4	3	6	1	17	0	16	1
	Cluster_301	6	4	7	14	0	0	1	18	11	3	3	1	0	3	3	15	11	0	10	1	0	31	29	9	0	13	30	30	0	17	11	2	6	3	12	16	12	3	4	2	8	20	10	4	31	2	16	1
	Cluster_918	11	3	9	8	0	0	2	7	7	0	2	2	0	3	3	5	4	1	0	4	7	21	4	7	4	6	4	11	0	1	4	0	5	3	1	10	3	0	9	0	0	5	17	1	7	2	19	1
	Cluster_76	68	29	70	86	149	35	33	13	6	24	48	67	27	28	23	36	32	52	32	84	66	34	31	51	161	109	73	120	161	18	95	38	46	58	22	54	37	92	78	37	0	51	45	108	9	115	5	35
	Cluster_238	1	0	3	6	4	3	6	4	0	43	0	7	0	2	4	17	6	0	2	2	6	20	8	6	9	2	5	1	12	0	1	145	0	1	1	2	3	4	3	0	0	2	2	1	1	3	0	1
	Cluster_496	0	0	0	0	0	0	0	0	0	0	0	0	0	0	0	0	3	0	6	0	0	0	0	0	1	0	1	0	0	0	0	0	0	3	2	0	3	4	281	0	16	0	0	0	0	0	0	0
	Cluster_165	14	9	23	17	11	14	9	16	15	13	9	44	19	13	15	9	20	21	16	18	16	10	12	28	26	24	11	16	8	14	32	17	22	29	32	15	11	4	26	14	26	12	20	3	9	10	9	6
	Cluster_209	13	5	5	20	4	2	10	26	6	14	5	3	2	10	6	10	5	11	5	0	19	30	22	6	12	36	0	19	3	16	22	10	0	15	12	20	9	8	1	5	6	8	8	7	16	7	2	5
	Cluster_443	5	8	5	3	4	4	0	8	8	2	6	11	8	2	1	7	4	5	7	15	8	6	0	12	9	4	3	4	13	11	7	7	2	5	6	13	5	4	15	4	4	3	4	2	4	0	4	1
	Cluster_8	1564	779	588	665	734	308	607	972	737	834	471	1008	487	582	879	1489	872	2007	617	1624	1289	1341	746	1257	1494	974	793	1611	761	621	1156	672	857	1441	877	1348	565	705	1439	891	692	701	1212	512	662	655	916	382
	Cluster_432	9	4	9	6	1	1	3	6	3	9	1	0	1	1	3	11	5	2	3	7	6	19	8	2	2	15	3	11	1	2	14	0	3	7	2	6	0	0	6	1	10	3	8	1	5	2	18	0
	Cluster_124	37	13	10	16	13	3	22	25	30	34	12	19	10	7	6	22	34	77	18	23	50	35	24	19	36	57	36	17	34	21	53	49	4	27	20	60	24	8	34	33	8	33	15	21	7	46	19	8
	Cluster_415	16	9	7	7	5	3	15	16	23	0	8	7	7	6	4	4	0	8	2	1	5	0	0	1	10	0	0	3	1	0	6	0	0	6	7	2	1	8	17	10	0	0	9	13	2	19	3	2
	Cluster_237	25	45	2	21	5	71	17	44	38	0	3	8	0	12	36	0	0	0	49	0	33	0	0	0	0	0	0	0	0	0	0	0	0	1	0	0	0	0	0	0	0	0	26	0	44	2	52	27
	Cluster_34	239	131	48	74	81	233	263	298	52	37	64	1233	8	342	638	39	260	851	1219	19	945	36	0	246	891	21	1	0	818	10	575	7	371	401	200	154	516	195	2346	813	542	26	493	0	27	387	34	41
	Cluster_208	4	5	1	5	3	3	11	6	5	2	4	56	0	17	8	1	15	7	77	6	27	3	0	9	39	3	0	0	50	2	13	0	21	22	1	8	33	6	74	18	24	1	9	0	2	13	0	2
	Cluster_517	4	2	0	0	0	0	6	5	0	0	1	42	0	2	3	0	2	3	4	0	16	3	0	7	10	0	0	0	13	0	9	0	0	2	2	1	5	0	29	16	2	0	3	0	2	4	0	0
	Cluster_182	20	6	2	4	7	19	21	18	9	27	2	15	4	21	32	22	4	36	17	11	40	31	7	7	44	0	1	0	9	0	10	3	9	8	4	8	14	13	8	12	1	4	11	7	21	21	4	4
	Cluster_126	63	19	18	37	29	64	21	45	13	34	22	84	26	44	34	0	42	31	39	0	42	0	0	26	89	50	0	0	73	0	68	76	1	20	14	61	9	58	40	30	7	27	9	9	52	66	91	10
	Cluster_416	0	7	0	4	2	0	0	2	8	5	0	0	5	2	0	15	0	0	3	9	5	8	5	2	2	4	1	16	2	4	1	5	1	6	1	11	3	2	8	3	3	9	0	2	1	2	0	0
	Cluster_429	0	1	5	0	2	2	0	2	6	5	0	4	2	3	1	17	0	1	10	2	13	27	0	0	0	0	0	0	4	0	0	8	0	5	0	0	1	7	3	0	2	0	5	0	0	3	0	0
	Cluster_204	11	8	1	0	5	18	3	10	2	3	0	0	2	12	1	35	10	56	24	7	12	2	2	9	5	3	9	8	1	10	15	0	38	6	8	3	4	4	75	28	10	6	1	6	4	5	22	3
	Cluster_255	12	0	2	43	66	0	1	12	8	1	5	3	0	5	45	1	0	0	0	5	46	80	0	15	3	16	0	0	0	0	0	25	0	2	4	0	6	0	0	0	0	0	0	0	0	12	0	3
	Cluster_386	4	11	7	2	0	11	14	10	3	184	0	3	3	8	0	0	0	0	5	2	9	0	0	0	0	0	0	0	0	0	2	0	4	0	1	0	0	2	0	0	0	3	65	0	11	6	0	0
	Cluster_19	232	147	97	556	119	3	93	272	329	176	12	51	36	7	63	82	337	639	53	1011	126	496	1036	493	137	518	662	564	16	1064	695	25	626	100	215	587	32	9	41	90	134	682	230	850	1401	218	2288	63
	Cluster_330	2	3	1	17	1	0	0	1	6	8	2	3	0	0	4	1	2	2	0	18	6	4	17	8	2	9	16	17	0	27	6	0	8	3	3	23	2	0	1	0	2	13	4	17	20	4	17	0
	Cluster_505	4	0	2	6	2	0	0	0	1	1	0	2	1	0	2	1	1	2	0	3	1	12	15	10	2	1	4	15	1	14	4	0	3	0	4	11	0	0	0	0	0	5	2	2	15	3	17	0
	Cluster_31	280	159	79	164	137	50	108	160	190	157	56	113	172	126	84	290	226	397	137	459	319	217	277	210	101	200	248	744	363	131	215	462	95	152	310	326	177	99	416	106	162	476	48	143	188	328	126	80
	Cluster_37	165	40	81	38	147	48	49	210	151	336	181	181	39	197	170	690	169	453	322	19	587	1385	20	91	46	67	4	57	163	19	40	220	23	198	90	54	183	351	266	187	173	64	125	71	42	164	46	7
	Cluster_313	2	0	0	3	4	0	0	0	5	7	3	0	0	2	0	17	55	93	24	1	5	6	0	4	0	2	2	1	0	0	2	2	9	0	12	8	3	2	44	8	10	8	0	0	0	0	2	3
	Cluster_150	74	129	15	7	31	25	23	183	63	51	10	62	0	6	224	0	0	0	0	0	287	0	0	0	0	0	0	0	0	0	0	0	0	0	0	0	0	0	0	0	0	0	0	0	20	0	0	12
	Cluster_75	73	302	0	9	306	222	16	251	19	28	9	28	15	260	45	0	5	145	38	13	142	0	0	19	18	0	0	1	1	0	174	0	1424	27	134	2	17	5	13	7	0	0	15	0	4	126	3	0
	Cluster_527	3	18	0	0	6	3	0	13	3	1	1	1	1	14	7	0	0	0	3	0	7	0	0	0	0	0	0	0	0	0	4	0	48	2	10	0	0	0	2	0	0	0	0	0	1	11	0	0
	Cluster_160	9	9	9	7	23	11	4	18	9	37	15	39	22	18	1	23	30	5	26	23	31	65	36	9	47	27	30	20	28	43	9	3	16	32	23	49	34	36	41	15	58	7	28	65	70	23	18	5
	Cluster_94	9	42	0	0	208	82	0	3	2	70	1	6	5	41	1	220	19	170	126	71	19	28	0	36	22	0	0	10	5	0	0	3	194	13	101	8	30	48	111	20	4	6	34	15	1	33	0	0
	Cluster_90	86	56	20	86	35	9	44	52	87	79	31	41	8	23	38	66	24	3	55	52	64	85	81	45	21	10	4	10	18	39	13	138	66	21	79	12	7	35	12	12	15	53	39	89	110	56	108	34
	Cluster_145	0	0	0	0	0	0	0	0	0	0	0	0	0	0	0	25	82	26	32	27	0	17	28	23	67	27	36	25	18	41	30	0	12	15	20	42	12	18	5	17	20	0	0	0	0	0	0	0
	Cluster_20	186	108	174	164	278	160	220	203	172	399	208	230	193	337	144	299	435	203	302	264	331	733	662	248	1324	338	810	452	448	385	362	146	236	572	548	594	340	334	412	452	1200	186	253	790	726	379	185	119
	Cluster_528	0	0	6	1	3	1	4	0	0	6	3	6	24	3	1	0	6	0	11	1	0	4	3	0	2	7	0	0	15	4	4	0	1	16	11	2	11	12	5	8	13	0	1	5	1	0	1	1
	Cluster_912	0	2	3	2	1	1	1	2	3	9	1	1	2	0	0	1	3	2	1	0	4	2	5	1	5	6	7	5	2	2	2	4	2	3	0	11	3	6	3	3	5	3	1	4	17	2	1	1
	Cluster_451	0	0	12	0	9	1	2	5	3	21	28	17	25	49	5	22	14	0	10	0	7	26	13	11	1	0	0	19	13	0	1	0	0	13	21	2	23	31	11	12	17	3	2	0	0	7	0	1
	Cluster_497	44	62	9	34	0	3	0	15	37	0	1	0	1	0	0	0	0	0	7	2	0	18	0	0	0	1	0	2	0	59	0	0	1	0	0	0	0	0	0	0	0	0	14	29	2	0	0	1
	Cluster_409	2	0	0	3	2	0	1	0	1	1	1	0	0	2	0	148	1	2	14	2	13	0	2	10	0	2	0	0	2	1	2	75	1	7	36	0	12	1	0	2	5	1	5	0	5	1	0	1
	Cluster_105	55	31	81	107	53	9	14	30	12	5	11	10	3	22	81	8	35	22	29	136	22	63	34	50	2	39	7	24	31	61	29	24	3	45	219	18	22	21	50	22	21	19	5	19	36	2	33	10
	Cluster_538	3	1	8	14	2	3	0	5	2	0	7	0	0	2	3	5	3	0	6	19	0	13	3	4	0	6	0	2	0	3	1	0	0	3	22	5	1	0	12	0	5	2	0	1	4	0	3	2
	Cluster_215	1	2	44	5	3	5	2	0	7	10	10	5	21	1	2	31	11	10	16	0	2	6	12	31	8	0	2	3	6	5	31	2	1	14	49	3	32	25	32	19	21	0	9	1	0	6	2	6
	Cluster_222	0	5	38	0	0	2	10	25	12	3	0	86	0	1	33	1	8	3	11	0	5	0	0	3	2	1	0	0	20	4	6	11	0	13	4	6	35	0	7	6	2	6	78	0	0	1	0	32
	Cluster_522	11	0	0	4	7	6	0	9	7	9	0	8	0	1	39	0	8	0	8	0	4	0	0	6	1	7	0	0	1	1	1	7	5	0	1	2	6	7	2	9	15	0	0	0	0	0	0	0
	Cluster_549	0	0	0	0	0	0	0	0	0	0	0	0	0	0	0	2	13	0	11	0	0	0	0	21	0	1	0	0	2	0	12	0	0	0	28	0	3	0	4	3	1	0	0	0	0	0	0	0
	Cluster_99	30	51	63	25	1	4	58	48	27	22	40	99	11	291	23	18	94	58	117	8	30	29	22	37	11	31	25	244	15	37	47	16	5	23	57	40	72	31	20	27	23	53	41	10	33	40	52	12
	Cluster_284	3	5	8	0	1	0	2	4	2	3	7	34	0	25	2	5	9	1	24	1	8	4	5	3	7	1	3	53	3	5	1	0	1	2	9	6	9	3	3	1	4	8	6	3	3	9	13	1
	Cluster_362	0	2	31	10	0	10	39	3	7	29	29	15	52	12	1	0	2	0	2	18	4	7	10	0	2	25	0	2	0	21	3	0	1	2	2	4	1	18	0	0	1	5	11	6	10	7	3	1
	Cluster_461	0	2	5	4	0	2	7	0	2	5	4	7	8	0	0	1	0	0	0	2	0	10	18	0	0	9	0	1	0	15	0	3	5	0	0	7	0	2	0	0	0	9	6	1	11	0	2	1
	Cluster_42	27	320	403	322	7	110	595	91	223	738	623	275	255	354	27	97	41	11	34	534	64	340	513	10	87	558	17	106	1	298	23	44	242	73	34	217	29	87	12	8	5	458	158	270	378	528	245	141
	Cluster_258	0	0	0	6	0	0	0	8	8	14	8	20	1	12	9	8	4	23	12	5	0	5	19	4	0	9	2	3	1	15	6	5	7	14	8	4	4	6	2	9	17	0	4	0	9	47	4	10
	Cluster_69	207	2	66	265	2	48	373	421	172	22	9	1	0	297	31	129	100	66	10	497	239	127	188	7	17	168	0	86	9	126	19	150	22	41	26	56	18	33	21	42	1	103	59	281	122	31	163	9
	Cluster_205	6	26	13	5	9	65	22	8	11	14	89	180	29	150	10	0	0	0	0	1	17	0	0	1	0	0	0	0	2	0	2	22	6	0	8	2	2	5	27	2	22	3	7	8	1	20	2	0
	Cluster_64	9	92	88	59	32	0	1	2	8	2	0	7	0	2	33	16	8	51	260	69	4	9	3	28	7	144	156	21	21	119	84	265	696	32	120	100	25	41	49	45	64	21	6	2	0	3	24	51
	Cluster_196	2	2	13	15	3	0	1	0	1	0	0	2	0	0	3	1	0	1	35	15	0	5	1	2	0	11	15	2	0	23	7	21	84	3	9	12	2	2	16	2	1	1	1	0	0	0	2	6
	Cluster_175	26	24	51	27	2	0	1	23	104	44	33	21	2	8	6	0	1	0	19	0	26	0	54	4	25	0	39	1	65	3	75	19	1	17	7	0	0	4	1	1	1	53	13	0	6	1	13	30
	Cluster_540	3	3	37	0	0	0	0	4	25	8	11	6	18	0	5	0	2	0	1	0	1	0	11	1	2	0	7	0	45	0	54	5	0	8	3	0	2	3	0	2	0	9	5	0	0	0	0	2
	Cluster_40	296	132	584	292	63	5	59	257	929	254	164	93	141	74	149	11	34	19	92	2	315	19	466	113	456	4	742	31	451	62	1231	186	3	89	147	5	9	38	19	50	44	932	121	1	44	2	84	350
	Cluster_219	4	46	15	28	38	0	0	6	3	11	0	8	0	18	1	43	27	25	42	0	0	40	13	2	31	0	7	15	18	148	41	2	0	10	52	15	8	44	18	81	76	0	0	4	23	0	19	0
	Cluster_41	61	396	97	271	355	13	2	77	35	40	25	54	0	178	28	308	232	1143	438	2	15	225	124	157	275	61	71	77	166	1146	625	0	0	156	752	86	88	314	216	1058	855	2	16	146	233	0	139	12
	Cluster_18	230	154	254	283	316	26	72	217	190	151	186	139	156	240	137	171	208	330	196	902	62	1002	745	889	317	1165	925	756	116	1067	313	3	118	195	350	756	197	273	122	180	188	531	104	321	279	155	279	69
	Cluster_426	5	1	1	3	4	1	0	1	6	2	7	0	9	2	1	7	0	0	0	10	0	18	6	2	1	4	0	7	1	4	0	0	0	3	2	1	3	7	3	1	3	4	2	1	0	0	1	0
	Cluster_280	2	3	5	13	8	2	2	0	9	9	8	6	10	0	0	9	5	2	18	1	0	22	11	6	4	5	8	2	5	13	10	3	19	0	6	10	3	11	5	1	9	4	15	1	5	0	7	11
	Cluster_104	60	55	29	67	18	11	28	18	65	55	67	40	75	18	12	114	40	18	79	38	18	211	113	45	28	108	159	190	25	103	44	80	111	49	31	70	32	78	38	8	39	91	61	34	30	10	25	25
	Cluster_407	6	4	7	16	5	0	0	3	4	5	5	3	9	2	0	4	1	2	11	2	0	7	8	3	1	5	3	0	2	10	2	11	7	6	6	11	3	1	6	1	2	5	11	0	3	0	5	4
	Cluster_257	37	38	23	21	5	0	1	11	16	14	21	2	6	10	2	4	5	1	24	2	3	15	17	5	0	12	1	4	4	26	2	0	5	2	17	6	5	6	1	0	4	2	4	4	5	0	3	6
	Cluster_281	34	32	1	7	0	0	2	21	29	0	8	0	0	2	2	5	4	1	12	0	0	26	4	4	0	4	5	40	0	26	0	0	0	5	1	1	5	5	2	0	4	7	0	4	0	0	3	3
	Cluster_288	1	5	0	0	0	0	0	2	2	0	3	0	0	0	0	0	1	0	5	0	1	1	3	1	0	1	64	3	0	17	1	2	0	7	0	0	1	0	0	0	3	3	0	0	0	8	0	0
	Cluster_541	0	6	3	3	0	0	0	1	0	0	1	0	7	0	0	0	11	0	4	2	2	0	1	4	1	2	22	0	7	36	1	2	38	19	15	3	11	12	2	7	4	0	0	0	0	2	0	1
	Cluster_11	44	123	35	187	65	15	155	108	85	19	153	14	39	97	268	17	215	30	102	174	217	91	43	247	404	156	5328	39	218	1667	81	100	2378	477	513	108	369	284	37	181	607	32	40	120	17	468	100	62
	Cluster_462	0	0	0	1	0	0	1	0	1	0	3	1	5	0	12	0	8	0	2	1	2	1	0	2	3	0	5	0	8	22	0	0	2	10	18	1	14	13	0	5	8	0	0	0	0	0	0	0
	Cluster_200	14	32	2	15	0	0	1	9	7	6	40	1	2	0	1	0	10	7	64	0	6	36	14	9	8	11	7	8	8	34	1	18	0	2	10	1	15	7	5	0	8	49	0	1	0	3	8	18
	Cluster_82	271	615	37	22	10	12	431	485	207	2	1	0	29	14	121	0	53	17	36	1	63	1	13	34	0	59	2	0	2	0	0	0	41	23	253	104	12	153	441	38	17	3	65	0	3	27	19	78
	Cluster_49	48	329	28	30	4	119	169	46	71	544	233	143	118	106	114	430	282	28	1834	13	385	8	16	154	69	49	17	32	205	30	69	0	0	131	389	349	490	28	28	51	128	212	55	59	3	216	13	40
	Cluster_866	0	5	1	0	0	4	3	3	5	11	7	2	12	2	3	6	6	0	30	0	2	0	1	7	0	2	0	0	11	3	1	0	0	3	19	7	19	4	20	2	6	2	0	1	0	0	0	1
	Cluster_57	47	155	2	30	381	161	141	159	30	7	23	8	58	27	38	24	213	217	980	3	190	11	39	357	270	11	161	7	357	115	107	9	15	416	296	47	168	164	98	117	578	83	119	17	12	32	7	41
	Cluster_4	2092	1347	3080	2104	1567	561	115	730	1126	2120	2629	486	906	2289	1361	925	1113	1334	1718	408	449	1587	2388	728	1129	1087	1005	300	386	1688	1453	949	2794	679	3441	1082	1250	736	555	381	1411	2926	912	458	1340	548	1111	1623
	Cluster_383	4	8	11	5	4	2	0	1	6	8	12	2	6	8	1	5	1	6	10	4	1	13	4	3	4	8	2	1	2	1	6	3	11	1	13	4	8	3	3	2	2	11	5	0	3	0	5	1
	Cluster_350	17	9	13	12	12	3	2	8	7	14	6	0	1	5	9	8	0	1	6	1	7	4	19	0	0	5	3	0	2	3	3	4	8	0	18	6	4	1	2	1	1	27	5	1	16	8	10	7
	Cluster_234	1	1	58	6	16	9	0	2	5	11	37	10	35	21	13	5	18	1	14	0	0	14	16	3	0	4	0	1	9	15	28	0	0	27	70	1	33	36	15	3	15	6	10	3	7	1	5	5
	Cluster_225	22	10	58	24	2	8	1	2	13	31	58	2	33	16	6	0	10	3	16	0	3	0	18	10	17	9	0	0	1	8	13	0	0	12	21	4	8	18	2	3	6	7	15	4	21	6	7	32
	Cluster_96	0	0	0	0	1	28	1273	1615	0	0	0	0	0	0	1	0	30	17	61	0	3	0	0	0	1	0	0	0	0	15	91	58	0	1	60	4	77	12	2	0	40	0	3	0	0	1	0	0
	Cluster_170	42	27	0	12	0	0	0	13	55	1	17	1	3	2	1	10	8	3	29	0	3	46	26	22	8	31	43	119	8	41	2	48	0	18	4	15	7	5	1	1	9	27	0	12	1	3	6	3
	Cluster_214	14	56	7	23	0	2	3	11	21	5	44	0	6	4	4	4	13	7	77	0	14	23	18	14	22	7	17	9	5	24	8	5	0	8	5	2	19	8	7	0	4	75	6	0	3	7	4	14
	Cluster_431	4	2	0	6	0	0	0	0	6	1	2	0	3	4	0	4	4	0	8	0	0	16	6	6	3	15	14	15	1	8	1	3	0	4	0	4	0	0	0	0	1	8	4	1	0	0	4	1
	Cluster_414	1	0	1	1	0	0	1	1	5	0	3	0	0	3	0	1	0	0	11	0	0	20	7	6	1	7	23	33	3	15	3	0	0	2	1	5	4	3	0	0	0	7	0	3	0	0	1	0
	Cluster_2	2083	2428	154	919	46	27	144	1220	2944	152	1694	140	182	747	423	1437	1096	1727	2476	44	788	1976	2216	2113	2442	2260	8408	4658	657	1780	772	1598	88	1896	491	1022	1559	309	576	46	1200	6399	298	1968	145	661	506	682
	Cluster_298	20	16	2	2	0	0	0	17	40	0	13	2	1	2	2	10	5	0	12	2	10	11	16	8	6	16	23	18	0	7	0	30	0	7	4	6	2	4	2	0	5	80	0	13	0	3	8	12
	Cluster_761	4	16	0	0	0	0	0	0	17	0	2	0	0	3	0	0	4	3	6	0	8	0	3	6	3	8	4	4	0	11	0	33	0	5	0	4	8	0	1	0	2	26	1	0	0	8	2	5
	Cluster_212	0	7	1	4	0	2	2	3	18	5	23	0	10	6	1	10	17	12	39	0	2	26	13	32	17	30	5	16	31	25	6	0	0	64	9	4	50	14	16	0	22	14	4	7	1	1	4	2
	Cluster_539	0	7	0	5	0	0	0	3	5	0	1	0	0	3	0	1	0	2	8	0	0	0	2	3	1	9	16	1	1	1	1	1	0	4	4	2	0	0	2	0	3	3	3	2	0	0	0	1
	Cluster_312	12	20	4	2	0	1	0	5	15	2	9	0	0	5	1	4	5	3	24	1	6	7	2	9	14	5	17	25	5	1	2	2	0	14	4	8	5	2	4	0	8	8	3	0	0	1	1	0
	Cluster_860	12	7	0	5	0	0	0	3	7	0	4	0	2	1	0	1	4	0	0	0	0	3	9	7	5	7	15	25	3	2	2	2	0	3	0	3	1	1	0	0	7	25	1	6	3	4	0	5
	Cluster_231	19	11	3	7	0	0	2	3	22	3	16	0	4	7	9	0	25	2	36	0	20	0	14	41	39	22	0	2	3	10	13	0	0	22	5	6	5	12	2	2	5	15	1	22	2	13	6	15
	Cluster_563	8	6	4	7	0	0	0	4	5	1	3	0	7	1	0	1	1	0	6	8	3	25	3	7	2	12	1	12	9	13	2	0	1	1	9	1	6	4	5	4	3	5	1	3	3	7	2	0
	Cluster_45	2589	1286	153	1098	12	194	105	1058	1793	28	47	17	63	42	14	35	10	53	125	63	14	342	70	37	19	46	10	90	11	830	51	6	15	38	22	64	81	29	29	9	53	16	165	947	86	18	42	22
	Cluster_53	0	26	156	2	119	11	86	76	129	328	400	169	284	536	117	394	221	67	217	6	64	125	224	110	51	0	3	540	247	3	3	2	9	427	448	35	277	481	161	338	240	90	65	3	5	122	3	18
	Cluster_468	0	4	5	0	5	0	0	3	17	25	30	1	12	9	2	3	13	0	13	0	0	5	6	2	3	0	0	34	15	0	0	0	0	12	20	0	12	27	7	6	11	3	0	0	0	7	0	6
	Cluster_84	3	20	41	0	23	1	40	38	36	86	96	43	50	120	43	91	88	1	40	41	24	45	49	46	46	0	0	685	67	9	5	0	11	103	86	3	59	108	31	86	47	41	27	1	0	49	0	0
	Cluster_127	0	0	0	0	0	0	0	0	0	0	0	0	0	0	0	0	0	0	0	0	451	0	0	0	0	0	0	0	0	0	0	2112	0	0	0	0	0	0	0	0	0	70	0	0	0	2	72	180
	Cluster_571	5	4	1	0	1	0	0	3	9	9	3	1	2	0	1	2	4	0	4	0	6	1	3	3	5	0	2	43	3	0	0	0	1	7	4	0	7	0	11	0	2	1	2	1	0	2	0	0
	Cluster_108	35	18	68	58	88	11	40	41	33	35	42	41	20	50	37	52	25	20	30	20	27	209	32	17	26	53	44	80	5	20	31	99	80	39	76	33	18	12	26	20	7	13	47	15	21	23	34	9
	Cluster_360	2	7	5	16	8	0	6	8	10	8	9	4	4	10	2	7	0	4	1	1	3	47	6	1	0	6	8	13	0	6	3	9	14	5	13	1	3	0	2	1	4	1	12	0	0	6	5	5
	Cluster_433	2	1	9	12	3	0	0	2	0	2	0	0	7	5	0	0	9	0	7	5	0	14	14	5	7	8	4	2	0	16	4	0	1	3	6	4	7	1	1	0	3	3	0	0	0	0	3	7
	Cluster_691	2	3	14	2	5	0	0	2	3	6	8	0	0	0	6	1	4	0	3	5	5	3	6	4	0	5	0	0	0	3	3	0	3	3	10	5	0	2	0	3	4	3	5	1	10	3	14	1
	Cluster_317	1	0	0	2	3	10	0	1	2	0	0	0	0	24	0	4	15	33	46	0	0	2	0	6	3	7	0	2	71	7	8	2	0	22	24	9	26	41	18	16	31	0	3	0	0	0	0	0
	Cluster_434	0	38	9	14	6	0	0	1	5	2	0	2	0	1	0	9	5	11	20	0	0	13	1	9	5	0	1	0	5	84	13	0	0	1	25	4	7	3	7	9	13	0	0	3	3	0	3	0
	Cluster_25	9	16	0	2	45	562	37	59	5	3	4	136	4	19	71	5194	251	501	95	118	56	1834	98	166	165	158	46	235	28	52	35	20	96	72	122	832	92	140	157	58	53	112	315	29	22	8	1	13
	Cluster_260	15	3	0	12	0	2	58	44	11	1	18	277	2	42	201	0	0	0	0	0	154	0	0	0	0	0	0	0	0	0	0	0	0	0	0	0	0	0	0	0	0	0	32	0	0	0	0	0
	Cluster_190	1	0	0	0	1	42	1	4	0	0	0	24	0	0	1	238	12	7	7	17	0	157	4	15	11	11	0	12	4	5	0	0	7	4	12	67	6	12	14	0	4	12	51	5	0	1	0	0
	Cluster_480	0	0	0	0	5	16	2	0	0	0	0	4	3	0	2	62	8	2	10	1	0	50	0	9	1	2	0	2	0	1	0	0	1	0	12	10	7	3	8	0	1	0	2	1	0	0	0	0
	Cluster_683	0	0	0	0	0	0	0	1	0	0	0	1	0	0	1	21	2	0	0	0	1	15	3	1	0	0	0	3	3	0	0	0	5	2	1	7	0	5	1	1	0	0	1	0	0	0	0	0
	Cluster_254	0	1	0	2	0	29	1	2	0	8	1	2	5	4	7	14	11	4	5	0	1	6	8	2	10	1	4	1	4	10	8	1	0	0	82	6	2	39	126	5	6	1	5	5	1	2	4	0
	Cluster_22	51	443	25	185	88	1058	346	216	107	856	994	1277	216	370	272	1040	626	427	1158	62	64	306	157	70	56	158	107	818	413	87	147	21	118	608	261	1291	1169	226	312	180	426	114	176	614	136	282	115	103
	Cluster_794	0	11	1	0	1	12	3	8	5	13	27	5	4	6	4	0	10	0	18	0	0	0	3	0	0	1	0	1	4	1	2	0	0	17	1	3	15	4	1	5	5	0	6	14	4	2	2	2
	Cluster_484	0	0	0	0	0	19	13	0	0	5	8	16	12	3	3	2	10	0	11	0	0	1	1	0	0	0	0	2	13	2	0	0	0	19	4	3	23	11	8	3	6	0	0	3	1	1	0	0
	Cluster_230	0	3	3	11	10	7	0	0	0	14	1	58	20	2	1	20	2	1	11	17	0	15	10	2	2	2	3	13	27	23	8	0	4	2	3	4	7	29	4	2	6	0	19	11	2	0	3	2
	Cluster_935	0	0	0	1	0	9	1	1	0	14	6	39	4	8	2	1	1	0	3	1	0	2	0	0	0	2	0	2	7	1	0	1	2	2	0	8	10	2	9	0	4	0	6	2	1	1	0	3
	Cluster_590	0	0	1	2	4	0	0	0	0	3	0	2	8	0	2	8	0	1	1	7	0	11	5	1	1	4	1	7	0	1	0	0	7	0	0	2	1	8	0	0	0	0	1	2	3	0	4	1
	Cluster_403	0	5	0	5	10	12	0	0	2	11	5	2	14	2	2	7	1	0	1	4	3	3	0	5	0	1	0	16	4	5	0	13	2	3	5	10	12	8	1	5	5	0	0	7	2	0	3	0
	Cluster_299	4	1	6	7	1	0	0	1	5	2	0	6	6	4	1	8	2	9	18	0	2	10	4	8	8	0	7	4	11	28	39	2	0	2	6	2	1	7	5	12	16	13	5	11	3	0	1	3
	Cluster_157	0	0	0	0	1	14	1	2	0	0	3	13	0	0	8	221	6	5	0	11	6	121	2	10	2	6	0	7	0	2	2	0	9	2	2	40	5	8	1	0	3	2	14	0	1	0	0	0
	Cluster_177	35	5	18	18	0	5	0	0	8	203	76	136	0	141	24	0	0	0	0	0	0	0	0	0	0	0	0	0	0	0	3	60	0	0	1	0	0	245	0	7	78	0	41	7	1	0	0	0
	Cluster_1	1073	770	762	1695	1296	976	761	474	1026	1771	1032	1982	3603	859	1000	4999	1288	2748	1249	1563	339	3731	2895	1863	1309	3708	2255	4212	1331	2123	1772	1598	2999	1310	736	3584	1255	1971	1266	973	1939	1433	2633	1224	1610	124	1219	433
	Cluster_895	5	7	0	8	2	8	1	4	10	3	2	2	0	2	7	1	7	0	0	0	4	0	0	3	2	11	4	1	7	0	1	13	3	3	0	19	0	6	1	5	0	5	24	0	3	2	4	5
	Cluster_333	2	1	0	15	1	6	4	2	6	4	0	2	0	1	6	10	1	7	2	6	2	10	5	1	7	11	3	1	0	2	6	5	6	2	2	11	1	4	12	8	0	1	3	2	8	0	0	1
	Cluster_607	0	2	3	13	3	2	4	1	3	1	4	2	0	0	5	0	0	0	1	21	1	5	9	4	5	7	1	12	1	0	6	7	18	2	5	0	5	2	4	0	1	3	7	0	4	0	5	2
	Cluster_282	3	13	13	17	2	2	3	2	4	14	7	1	22	4	8	0	22	7	11	1	0	0	12	31	18	26	0	0	9	11	18	1	0	12	0	19	2	16	10	2	10	9	27	9	18	4	5	10
	Cluster_502	1	0	0	2	1	0	0	0	4	2	5	0	3	0	2	4	0	4	4	4	0	13	1	5	3	6	5	10	0	9	10	1	0	0	1	10	2	4	2	1	2	6	1	0	3	0	2	0
	Cluster_232	15	20	16	29	7	4	1	2	8	23	11	3	33	7	3	10	12	8	28	11	3	39	29	10	4	16	14	13	18	51	5	23	37	6	13	12	9	23	12	3	20	16	27	3	14	1	12	8
	Cluster_445	0	0	2	3	0	0	0	0	1	0	0	0	0	0	0	0	0	0	1	1	4	0	0	1	2	0	25	0	3	23	1	0	23	0	1	0	4	3	0	0	1	0	0	0	0	0	0	0
	Cluster_521	0	2	0	1	0	0	6	1	5	0	3	1	9	0	0	0	0	1	9	0	1	7	0	7	7	3	8	14	0	13	0	4	0	9	0	1	0	0	0	0	0	1	0	0	0	0	0	1
	Cluster_269	6	10	1	8	0	1	0	4	7	2	3	0	6	0	0	6	3	0	4	1	2	23	10	2	3	16	13	17	7	15	6	22	0	3	0	3	3	2	1	0	2	8	0	3	0	0	0	0
	Cluster_263	0	0	0	13	7	12	3	3	2	10	1	63	5	13	2	10	3	1	11	0	0	6	0	0	1	0	1	0	5	0	0	0	0	1	1	2	14	22	12	4	4	0	38	6	2	0	0	0
	Cluster_428	0	0	0	0	0	0	0	0	5	7	0	0	0	0	2	0	0	1	0	14	0	8	10	5	0	2	3	23	12	16	5	0	4	0	0	4	1	2	0	1	0	2	5	1	5	0	14	2
	Cluster_454	1	0	3	7	2	0	0	1	2	2	1	3	1	0	0	0	0	0	1	14	0	14	0	10	3	4	1	14	1	7	0	1	0	2	0	3	1	2	2	0	4	2	1	0	4	0	9	0
	Cluster_490	3	0	0	1	1	0	0	0	1	0	0	0	0	0	0	0	0	0	2	10	0	12	2	3	2	3	0	6	3	3	4	0	1	0	0	4	0	4	2	5	2	0	4	1	8	0	5	0
	Cluster_568	0	2	0	1	0	0	1	0	3	7	1	3	3	0	0	5	0	0	0	3	1	11	5	2	0	1	0	5	7	6	0	3	1	2	1	0	1	0	1	1	3	3	6	1	3	0	1	0
	Cluster_106	1	6	1	1	287	13	0	2	1	37	8	52	9	180	2	123	35	73	45	1	56	19	0	21	22	8	8	3	30	4	1	29	36	23	96	20	42	70	66	35	10	1	46	6	2	124	0	0
	Cluster_438	3	13	0	5	0	6	2	5	19	4	4	14	2	28	0	0	0	0	0	0	19	0	0	0	0	0	0	0	0	0	0	0	0	9	0	2	0	0	0	0	0	0	3	17	13	32	0	0
	Cluster_470	1	0	5	0	0	0	2	2	0	3	2	1	0	2	1	0	0	1	4	3	4	19	5	1	9	1	0	3	1	1	5	1	2	1	11	5	1	8	0	1	9	2	0	11	19	0	3	0
	Cluster_559	0	0	0	0	0	3	2	0	1	0	0	0	0	0	0	7	0	4	1	3	3	23	0	0	5	1	0	1	0	0	0	0	0	0	0	15	0	2	0	0	1	1	1	2	0	0	0	0
	Cluster_10	487	505	564	559	277	59	253	610	283	465	264	219	176	262	241	224	180	460	243	1913	752	827	616	867	826	622	484	777	303	623	517	143	548	417	598	772	239	575	284	317	714	538	202	1594	1843	410	1794	232
	Cluster_536	1	4	13	7	2	0	1	2	8	0	3	1	2	0	4	2	4	1	7	0	7	2	4	1	14	0	2	0	4	7	10	1	0	0	5	0	0	1	0	0	4	13	0	2	10	0	17	0
	Cluster_592	3	2	14	5	0	0	2	17	4	4	7	0	4	0	1	0	0	1	1	0	9	0	2	13	12	5	0	0	1	2	2	0	0	7	1	4	3	6	2	1	3	4	2	22	21	6	21	5
	Cluster_395	0	0	14	1	4	1	4	2	0	13	3	0	11	3	1	1	3	3	5	0	1	8	6	10	5	4	1	1	7	14	20	0	0	6	22	6	5	18	3	9	11	2	4	14	3	1	2	1
	Cluster_514	2	0	3	1	2	0	0	3	1	4	0	0	0	0	1	0	0	1	11	5	9	2	0	10	5	2	4	5	0	4	2	1	4	7	1	3	0	1	2	1	0	2	0	3	3	1	14	0
	Cluster_518	0	4	4	8	1	0	1	0	5	5	0	1	0	0	0	1	0	1	2	3	4	1	8	1	1	6	0	9	0	4	3	4	6	1	2	5	0	5	0	0	1	3	0	4	22	3	13	1
	Cluster_68	19	112	96	121	264	150	97	28	48	123	182	135	92	202	211	79	73	78	64	60	192	58	19	24	24	24	16	182	156	34	26	217	72	176	70	147	295	102	48	469	141	5	12	207	119	60	55	12
	Cluster_153	1	24	22	22	65	34	17	2	8	43	48	67	25	64	12	28	15	8	17	43	54	16	5	1	3	5	3	37	34	8	1	41	25	30	14	39	59	28	6	79	24	1	6	43	33	15	8	6
	Cluster_134	74	131	4	6	8	308	1	14	7	34	1	31	2	46	1	25	1	0	11	0	11	0	0	2	9	0	0	0	0	0	0	5	0	0	4	1	1	2	78	15	2	8	68	15	13	47	5	4
	Cluster_131	38	23	13	38	61	0	10	19	11	8	3	3	32	44	24	4	10	31	14	17	26	25	18	34	10	53	28	29	11	17	53	72	19	11	95	45	33	52	29	33	32	7	20	15	6	9	1	4
	Cluster_531	2	6	3	11	5	0	2	2	3	3	1	2	4	11	0	0	1	6	7	2	4	4	9	8	1	9	10	9	3	6	9	15	1	0	11	6	5	7	7	5	5	1	11	0	0	4	0	2
	Cluster_147	25	39	31	18	32	28	13	17	29	15	3	14	1	36	31	26	29	11	17	37	17	30	34	59	11	23	13	61	11	21	5	12	6	10	45	11	11	22	41	20	30	25	10	71	17	18	3	22
	Cluster_558	0	10	6	1	7	4	0	2	6	10	1	14	0	5	0	2	5	0	2	8	0	4	4	3	1	3	0	15	3	1	0	0	0	5	5	2	3	8	10	0	4	3	5	9	5	4	0	0
	Cluster_337	1	1	0	0	1	0	1	0	0	3	1	2	0	0	0	0	2	1	4	2	0	9	5	5	2	13	3	2	2	16	3	2	1	1	2	7	1	6	6	0	0	6	4	4	4	0	3	1
	Cluster_33	82	51	50	57	71	50	47	37	20	156	50	116	69	252	53	140	184	171	183	947	22	499	298	219	219	272	241	306	287	498	237	115	350	276	280	333	216	207	205	350	192	197	21	491	358	302	146	52
	Cluster_112	69	66	212	384	18	9	138	99	120	220	220	51	56	34	107	0	0	2	6	0	157	0	0	0	0	0	0	2	3	0	0	0	0	6	2	0	1	4	0	3	0	0	145	6	27	90	307	10
	Cluster_161	4	1	4	18	5	8	10	12	45	18	5	5	0	4	0	4	22	0	5	0	8	3	0	4	5	1	0	0	0	0	14	10	1	7	5	6	5	10	11	5	10	28	10	13	90	14	23	10
	Cluster_580	0	5	1	3	1	0	4	5	8	7	6	1	0	0	0	0	4	0	0	0	2	0	0	1	0	0	0	0	1	0	0	0	0	0	2	3	0	2	0	0	3	11	2	0	19	5	3	1
	Cluster_77	0	5	3	0	3	52	2	0	0	30	19	21	0	71	4	436	3	281	12	0	2	14	3	0	27	3	1	10	71	6	0	11	35	3	432	6	1	89	438	31	21	1	94	0	1	15	1	0
	Cluster_63	7	50	5	19	298	11	11	55	11	111	162	130	87	18	41	39	77	14	52	310	108	66	3	29	100	2	5	6	66	9	15	12	149	11	137	21	6	618	357	850	738	6	56	33	19	18	20	7
	Cluster_535	0	2	0	0	11	2	1	0	0	1	4	4	8	5	0	16	14	3	2	3	1	5	0	0	2	0	0	0	21	1	1	0	2	0	42	0	1	81	59	60	19	0	4	0	2	0	1	0
	Cluster_481	0	0	0	1	0	1	2	0	0	0	1	2	0	0	1	30	2	0	0	3	4	31	1	0	3	1	0	2	0	0	0	0	0	0	0	3	0	4	0	1	0	0	8	0	0	0	0	0
	Cluster_516	3	0	2	0	3	0	0	0	5	3	5	0	3	1	0	0	4	0	1	4	3	5	8	1	5	3	9	6	5	5	0	0	0	2	4	2	0	12	1	4	4	1	1	5	20	3	3	0
	Cluster_412	1	2	12	2	5	3	10	1	4	7	3	9	18	5	2	4	10	0	5	0	3	1	7	1	0	2	1	1	30	10	6	2	3	12	14	1	4	37	2	9	5	0	4	7	6	1	2	2
	Cluster_684	8	0	11	6	1	0	0	2	9	6	3	0	1	0	0	1	5	1	3	3	4	0	4	3	2	4	1	5	2	1	0	4	5	4	0	1	0	0	0	0	0	9	9	2	6	3	11	4
	Cluster_13	608	395	635	844	335	152	479	395	663	989	442	286	398	563	217	491	605	355	483	923	438	686	1360	398	905	746	765	659	507	564	555	601	430	464	530	418	270	591	258	430	346	647	598	958	873	551	461	559
	Cluster_485	5	5	14	10	0	1	0	5	0	12	12	0	2	0	3	0	6	0	11	0	9	0	6	11	12	4	0	0	4	0	9	0	0	2	0	1	0	4	1	4	3	2	7	15	15	4	4	14
	Cluster_537	0	13	0	1	19	15	0	5	1	0	1	0	9	2	0	0	7	3	51	0	10	2	4	28	5	2	5	0	20	6	5	0	0	8	10	1	8	15	8	2	27	2	7	0	2	3	0	1
	Cluster_679	11	10	31	9	10	0	0	1	7	11	9	0	0	2	0	0	0	2	6	0	0	4	9	4	10	0	2	0	3	9	14	0	0	0	12	0	2	3	0	0	5	19	0	2	4	0	6	21
	Cluster_967	0	2	5	1	2	0	2	3	4	4	3	0	3	8	7	0	5	0	2	0	0	9	12	3	18	3	2	1	6	5	5	7	2	1	15	2	3	2	3	0	9	0	3	1	8	3	2	4
	Cluster_507	4	33	5	0	2	0	22	16	10	35	8	18	17	4	5	10	11	1	82	0	9	1	2	11	1	8	0	1	17	1	3	0	4	3	14	30	21	5	38	3	8	2	12	7	0	8	0	4
	Cluster_648	0	19	1	5	0	7	1	5	1	23	35	18	1	1	2	4	2	1	72	2	5	10	0	0	1	1	4	6	7	4	1	1	1	5	8	15	24	11	5	1	7	1	6	9	1	7	0	2
	Cluster_892	4	10	6	13	2	0	2	9	4	2	5	5	3	5	4	4	2	4	8	17	34	11	12	12	11	0	1	1	2	10	0	1	4	6	9	1	1	15	4	3	7	9	4	4	14	5	18	0
	Cluster_289	1	9	7	8	12	4	4	7	5	25	12	38	7	43	0	7	10	2	18	29	1	13	13	2	4	0	10	0	19	46	3	0	14	2	4	4	17	22	21	5	11	6	15	6	4	5	10	10
	Cluster_95	27	43	32	19	98	133	69	93	47	25	119	107	56	130	58	29	49	6	28	28	106	32	14	9	21	6	15	11	13	14	23	5	85	23	39	51	33	46	74	48	32	22	25	123	31	242	37	18
	Cluster_424	0	1	0	1	9	3	0	3	4	4	3	46	0	8	3	5	5	1	6	12	3	7	9	2	3	0	0	4	10	5	3	0	5	9	2	1	7	9	13	6	5	1	10	1	1	1	6	1
	Cluster_685	0	4	4	4	21	16	1	0	14	3	1	26	1	24	6	2	0	2	4	12	6	5	7	3	2	5	1	4	15	11	3	0	16	4	2	6	6	7	12	5	4	0	10	7	6	4	7	3
	Cluster_510	1	2	2	9	19	19	0	9	9	10	0	51	3	17	9	11	5	3	5	10	1	0	1	3	5	3	2	8	15	11	3	0	3	10	3	2	16	7	3	4	9	1	11	11	5	10	8	3
	Cluster_775	0	1	0	3	1	12	0	2	2	3	1	6	2	13	5	5	1	1	2	4	0	2	5	1	1	0	0	0	0	4	2	0	0	2	4	10	3	3	20	1	1	0	1	5	3	0	3	2
	Cluster_5	359	389	685	781	1664	1823	175	648	540	996	443	6695	763	5376	923	1535	984	874	1002	1881	177	973	1031	764	856	534	700	1636	2148	1965	664	46	1073	769	631	818	2275	2042	1418	1009	1712	235	1918	2683	760	1074	1230	475
	Cluster_499	0	6	6	9	20	17	0	0	0	10	2	44	4	29	9	1	2	0	0	3	2	0	0	0	0	0	0	3	5	3	1	0	1	0	1	2	18	2	2	9	6	0	1	18	1	1	0	0
	Cluster_570	0	0	4	6	0	8	2	4	1	1	2	10	0	10	5	4	1	0	3	9	1	1	1	3	3	0	0	0	4	2	2	0	5	7	5	3	3	11	34	5	2	0	0	10	2	2	1	0
	Cluster_667	4	9	1	7	0	0	1	6	13	0	12	0	0	2	0	0	5	3	19	0	6	0	18	10	3	5	0	1	0	0	1	0	0	9	0	3	16	4	0	0	5	1	0	3	2	1	0	3
	Cluster_722	7	7	0	8	0	0	1	2	2	3	0	3	0	2	0	0	0	0	0	3	10	2	1	6	1	2	0	1	0	1	4	3	0	7	1	4	1	0	0	0	0	2	0	13	12	3	7	0
	Cluster_543	8	1	0	2	2	3	3	2	4	0	0	11	1	2	1	3	0	0	0	2	0	0	2	0	2	7	0	3	0	1	1	4	2	2	3	5	1	2	0	0	1	0	3	0	1	0	1	0
	Cluster_651	2	0	6	2	0	0	0	0	4	20	0	1	0	0	2	0	4	0	3	25	0	1	9	7	0	0	0	3	9	6	2	0	0	1	2	0	1	0	0	6	0	0	2	0	12	0	13	6
	Cluster_735	7	12	0	3	0	0	1	5	14	0	3	2	1	0	0	6	1	1	6	0	2	0	2	0	0	6	3	10	0	3	1	6	0	4	1	1	0	0	0	0	0	24	0	8	0	0	3	0
	Cluster_863	6	4	3	5	1	0	0	1	3	6	3	1	0	1	3	0	2	0	3	0	2	1	10	0	3	2	0	1	0	2	1	10	4	0	6	0	5	3	0	0	0	13	1	0	6	3	1	3
	Cluster_619	0	1	10	1	2	11	10	2	7	3	1	11	14	7	9	9	10	0	6	1	0	2	4	7	1	4	2	0	4	5	2	2	0	13	8	2	5	12	1	9	9	7	2	1	6	0	2	4
	Cluster_781	2	1	0	3	8	2	1	2	1	8	0	56	5	9	3	8	0	0	0	0	0	0	3	2	0	0	0	0	0	2	3	0	2	0	3	3	1	4	1	4	0	0	5	8	3	5	0	0
	Cluster_338	0	0	0	0	1	7	0	0	0	0	0	34	0	4	2	51	6	0	2	2	3	24	0	0	0	0	0	3	0	4	1	0	3	0	0	16	3	1	5	0	4	0	6	2	0	0	0	0
	Cluster_435	1	1	1	3	10	5	2	2	6	9	0	16	1	16	2	6	5	0	11	10	0	7	1	1	8	1	3	15	11	3	2	0	0	0	9	7	13	3	6	10	10	1	9	7	9	7	3	0
	Cluster_287	3	7	9	9	2	4	0	3	1	3	6	8	5	22	4	4	1	0	18	0	0	3	0	1	1	0	0	1	4	0	0	0	6	3	1	0	18	6	5	1	18	0	5	6	0	7	0	0
	Cluster_272	5	10	30	48	5	46	8	18	9	11	13	40	28	51	17	0	35	3	43	3	5	0	13	12	13	4	0	0	34	26	17	0	0	43	3	8	42	52	17	18	11	0	56	90	18	22	35	39
	Cluster_243	9	22	1	7	0	0	0	30	10	1	26	2	1	9	2	12	5	4	29	2	5	19	14	15	7	10	16	38	29	29	3	5	1	6	5	12	36	9	11	0	17	17	11	24	3	9	12	8
	Cluster_394	2	4	27	0	14	17	4	1	7	10	18	73	57	23	2	11	11	0	14	0	6	8	11	23	3	3	0	5	91	35	8	0	1	14	20	8	47	66	33	16	27	2	25	12	1	0	6	3
	Cluster_132	43	69	13	19	32	7	120	44	32	26	17	6	15	24	4	34	23	21	22	8	11	31	35	48	74	13	2	19	30	7	43	13	18	38	9	43	61	20	27	15	61	130	29	36	76	11	9	11
	Cluster_566	4	9	0	1	4	0	5	3	5	7	10	2	0	1	0	8	5	2	0	2	4	7	2	1	16	3	0	4	4	3	7	0	1	3	3	8	8	1	5	0	3	8	3	4	7	0	5	0
	Cluster_378	2	1	7	0	1	2	0	3	3	5	3	3	22	2	0	8	8	0	3	0	2	5	5	5	3	2	1	0	18	15	12	0	5	24	21	3	20	20	14	17	25	0	2	2	6	0	4	0
	Cluster_256	0	1	24	5	10	7	4	1	7	16	13	21	40	10	1	11	13	0	10	1	0	20	8	16	0	7	1	2	30	16	4	0	0	19	30	5	33	35	21	13	26	7	10	9	2	1	4	2
	Cluster_51	12	31	335	35	150	230	175	32	81	147	231	357	909	217	77	205	280	56	217	20	23	167	152	152	46	144	27	55	661	374	176	7	21	313	412	97	495	654	365	367	373	45	142	154	51	13	69	15
	Cluster_7	158	184	2632	327	1124	1595	2174	360	644	735	1439	1548	6995	1387	1490	1062	2675	1319	1268	87	107	805	926	1572	412	1109	192	285	4310	1923	2922	111	147	3397	4075	660	3212	4409	2765	4300	3126	317	904	778	396	98	380	189
	Cluster_392	1	1	16	5	3	3	8	2	5	3	2	14	12	8	3	8	9	7	16	3	2	11	3	15	2	2	0	1	23	6	14	0	0	16	10	4	17	17	45	30	18	0	7	2	3	0	0	5
	Cluster_80	13	28	162	23	54	64	78	18	38	51	120	165	375	73	48	97	136	23	149	6	6	106	75	73	19	79	20	24	309	215	120	7	13	135	256	61	206	289	146	167	176	27	83	49	17	10	32	16
	Cluster_459	0	0	0	0	0	0	5	0	11	0	14	5	6	2	1	0	4	0	17	0	0	9	3	6	0	1	2	0	14	20	5	0	0	13	3	2	20	3	6	4	11	6	2	5	0	0	2	2
	Cluster_572	0	3	16	2	9	18	3	3	4	5	1	6	30	5	12	8	4	2	1	0	1	2	1	5	0	4	1	4	15	16	5	0	0	10	7	2	2	17	2	18	1	4	1	4	6	0	1	1
	Cluster_633	2	0	10	3	2	2	3	0	2	3	1	6	7	0	4	1	3	0	3	0	0	0	0	3	0	2	0	0	5	8	4	0	0	2	12	0	11	8	27	12	4	0	0	0	1	1	0	4
	Cluster_790	2	4	9	15	1	4	2	2	2	6	3	7	1	7	0	8	10	0	22	7	3	17	17	3	2	6	2	9	0	10	1	5	0	5	4	5	4	4	0	0	5	4	9	4	5	1	2	5
	Cluster_85	128	72	149	202	25	53	36	119	76	67	61	25	72	88	95	168	172	91	203	43	120	188	187	108	72	96	59	166	8	109	132	141	22	96	77	103	32	22	12	11	54	68	63	164	93	44	90	66
	Cluster_400	10	5	14	8	1	0	0	1	7	1	7	0	3	4	0	4	8	0	21	0	12	9	10	2	1	14	8	16	0	6	2	10	2	5	3	3	0	0	0	0	1	7	0	5	2	3	1	4
	Cluster_575	7	1	14	11	0	11	8	0	5	30	7	2	7	17	2	0	8	0	7	4	3	0	0	3	15	0	2	0	14	0	4	1	0	3	5	0	8	5	5	1	0	0	25	0	2	0	1	2
	Cluster_169	65	5	147	78	9	156	125	54	83	197	70	16	37	139	72	0	98	0	60	1	13	0	0	65	122	0	5	0	123	0	59	18	0	34	48	0	80	37	51	38	1	17	156	10	25	0	9	8
	Cluster_530	1	24	0	0	0	53	0	8	0	0	0	0	0	0	10	0	0	0	4	0	15	0	0	0	0	0	0	0	0	0	0	14	0	0	0	0	9	0	1	0	0	0	0	10	1	26	1	1
	Cluster_523	31	23	2	6	20	3	61	47	33	0	1	1	0	0	32	0	0	0	2	0	91	0	0	0	0	0	0	0	0	0	0	0	0	0	0	0	0	0	0	0	0	0	0	0	0	0	0	0
	Cluster_376	4	5	4	4	3	7	0	3	8	2	1	3	0	6	0	0	2	0	4	0	2	3	15	3	1	3	2	4	4	5	7	0	16	0	4	8	1	4	3	3	0	8	8	5	12	3	9	13
	Cluster_567	6	6	0	16	2	6	2	2	7	6	2	1	5	10	14	0	5	0	6	0	26	0	0	6	11	0	0	0	12	0	10	9	0	9	6	0	10	18	1	13	4	0	8	16	1	0	2	2
	Cluster_192	8	12	17	13	12	17	9	3	5	4	3	1	0	3	4	13	66	17	3	4	19	9	111	15	18	31	11	0	32	42	37	42	12	8	15	22	19	3	1	1	2	5	4	21	12	15	17	5
	Cluster_345	9	1	4	6	7	3	7	6	9	9	7	11	6	9	12	0	33	0	13	0	3	0	1	7	0	4	0	0	11	0	18	0	0	15	19	11	13	13	15	2	5	2	10	0	6	0	3	13
	Cluster_60	94	140	74	68	66	0	36	54	20	31	13	4	3	50	49	39	13	0	7	521	52	131	143	20	82	204	162	373	1	43	133	164	154	6	81	17	12	9	8	17	37	6	26	40	49	8	59	91
	Cluster_348	0	3	0	0	0	5	0	3	0	18	0	1	1	0	1	10	12	1	25	5	0	24	2	61	0	1	0	0	0	0	0	2	9	2	112	0	7	7	85	5	8	2	18	1	1	2	0	2
	Cluster_615	3	6	0	16	16	1	22	48	27	6	0	3	0	0	9	0	0	0	0	0	4	0	0	0	0	0	0	0	0	0	0	0	0	14	0	0	0	0	0	0	0	0	0	0	0	0	0	0
	Cluster_141	25	24	7	29	41	32	13	31	22	10	18	27	2	38	18	60	35	12	27	0	36	58	0	14	0	16	0	10	25	0	17	35	2	29	42	35	12	42	131	32	41	17	26	37	41	31	11	17
	Cluster_180	3	0	16	54	0	12	4	6	5	6	11	0	0	10	6	17	6	4	9	16	15	6	2	7	8	9	0	0	2	10	25	5	13	8	23	23	4	11	68	15	8	10	4	10	5	0	2	4
	Cluster_986	0	0	12	22	0	9	5	25	2	1	13	0	0	5	1	0	4	0	15	0	7	0	2	4	0	4	0	0	1	2	6	0	0	10	5	1	3	7	23	3	1	2	2	1	6	1	1	11
	Cluster_471	0	1	0	0	0	0	0	0	0	0	0	0	0	0	0	7	0	0	0	23	0	2	0	0	6	9	9	0	0	19	0	0	14	0	0	1	0	0	0	12	3	0	0	0	0	0	0	0
	Cluster_136	371	418	0	0	79	0	0	0	0	0	0	108	56	16	2	0	0	0	0	0	0	0	0	0	0	0	0	0	0	0	0	0	0	0	0	0	0	0	0	0	0	0	2	0	0	0	0	0
	Cluster_30	87	5	270	761	0	382	245	443	110	81	180	8	0	230	270	282	183	608	187	494	475	108	68	264	58	185	0	4	74	147	492	106	340	411	596	301	101	374	1481	320	274	215	69	217	256	103	79	233
	Cluster_155	0	104	0	6	0	31	25	196	4	0	3	140	1	8	0	2	1	0	0	1	0	0	0	1	0	3	0	0	0	0	1	0	2	0	5	15	0	3	0	380	7	0	1	1	1	1	0	3
	Cluster_62	236	84	67	76	104	151	58	20	207	6	150	29	66	5	70	28	126	2	10	11	11	106	45	23	1008	86	661	38	65	47	65	1	55	19	83	2	76	10	0	30	224	2	82	105	15	234	69	34
	Cluster_304	18	19	3	6	9	5	4	11	13	0	7	10	2	2	2	1	4	0	0	0	0	19	3	1	31	9	38	7	3	9	3	3	1	3	0	0	2	0	0	7	15	0	6	9	0	6	8	3
	Cluster_185	2	7	25	0	0	1	4	0	0	0	4	8	0	14	0	16	76	76	17	0	0	0	0	39	36	0	0	0	23	0	39	3	13	20	14	6	13	14	92	15	21	18	2	119	52	3	14	13
	Cluster_139	6	59	10	3	19	0	11	15	3	0	2	79	124	8	1	0	37	0	2	0	0	0	4	16	182	1	83	2	0	1	1	0	1	15	16	0	15	27	0	96	118	0	7	0	8	8	7	9
	Cluster_151	3	3	7	3	6	12	15	4	0	15	5	6	3	26	8	42	37	22	13	1	2	9	51	23	27	22	15	37	34	32	72	0	31	26	41	11	21	21	20	20	26	11	13	6	2	0	3	13
	Cluster_265	0	0	0	0	9	5	0	2	1	2	0	8	0	6	0	22	8	1	3	1	3	7	18	14	16	7	14	7	12	12	30	0	23	15	21	3	7	13	12	10	5	2	3	4	1	0	0	1
	Cluster_86	74	48	16	65	22	22	25	94	51	16	65	45	4	44	20	54	40	67	32	101	70	163	87	33	78	94	27	19	7	135	35	114	20	70	86	80	22	28	27	24	29	77	24	104	38	76	81	62
	Cluster_483	6	6	2	2	0	0	2	2	1	1	2	2	0	0	0	4	0	0	1	5	3	20	5	2	0	5	4	5	0	12	0	15	0	4	6	2	3	0	1	0	0	3	3	2	2	4	3	1
	Cluster_923	4	2	0	5	1	0	0	0	0	0	0	0	0	0	0	0	0	0	3	10	0	0	1	0	0	0	0	0	0	0	0	0	0	0	0	0	0	0	0	0	0	0	0	3	15	0	7	9
	Cluster_365	1	11	23	45	1	4	18	47	6	9	29	7	9	1	15	0	2	0	37	0	7	0	3	17	1	0	0	0	11	0	0	0	0	24	1	0	62	3	16	5	8	6	22	1	10	24	16	22
	Cluster_630	0	7	50	16	0	0	0	10	10	2	3	0	1	0	3	0	0	0	4	1	0	0	0	19	0	0	0	0	8	0	0	0	0	2	0	0	18	0	0	2	0	2	0	0	7	0	20	33
	Cluster_21	168	442	1800	1676	3	412	1559	3250	502	97	1336	76	290	266	1512	0	82	0	1230	12	312	0	188	777	11	3	0	11	610	0	0	10	0	1073	4	1	1883	41	265	321	464	389	262	61	257	1063	546	1832
	Cluster_168	4	46	82	95	0	10	51	127	31	3	64	4	9	6	35	0	3	0	97	1	9	0	12	31	4	0	0	0	27	0	0	4	0	47	2	0	85	1	13	12	17	29	15	2	9	39	22	48
	Cluster_339	31	11	0	9	0	4	19	33	35	3	4	40	11	21	1	0	0	0	0	0	40	0	0	3	0	0	0	0	0	0	0	0	0	0	0	0	1	0	0	1	0	0	10	0	0	0	1	3
	Cluster_251	1	20	0	0	0	0	0	0	0	7	0	0	0	0	0	0	57	10	17	0	0	0	0	90	0	33	0	4	18	16	156	0	0	14	0	21	24	3	1	24	21	0	0	0	0	0	0	0
	Cluster_179	0	0	3	19	0	0	3	0	2	4	5	0	8	0	0	0	166	2	125	0	0	0	0	2	0	0	0	0	86	0	0	0	0	193	0	0	147	612	0	54	2	0	2	0	29	0	0	15
	Cluster_39	285	247	1087	1193	2	188	110	330	105	1413	345	17	1080	242	502	0	1	0	60	0	405	0	0	1	1	1	0	0	2	0	0	43	0	2	0	0	4	428	18	3	11	382	1376	1528	1111	394	791	661
	Cluster_228	17	23	49	68	0	2	0	8	6	79	10	0	33	9	12	0	0	0	1	0	14	0	0	0	0	0	0	0	0	0	0	1	0	0	0	0	0	9	1	0	0	24	62	62	38	23	47	22
	Cluster_149	16	14	64	19	0	3	287	7	8	29	27	0	5	2	12	0	0	0	385	0	359	0	0	426	0	0	0	0	0	0	0	0	0	0	0	0	0	10	0	2	231	2	11	5	37	22	11	45
	Cluster_91	0	0	0	1	0	0	0	0	0	0	0	0	0	0	0	0	0	0	0	0	0	0	0	1	4541	0	0	0	0	0	0	0	0	0	0	0	0	0	0	1	3	0	0	0	0	0	0	0
	Cluster_227	14	4	82	24	0	4	0	0	4	12	37	2	0	0	33	0	78	2	46	0	18	0	2	80	4	9	0	0	0	7	32	0	0	2	8	5	10	14	0	3	3	3	9	7	18	8	7	19
	Cluster_17	777	51	920	532	463	82	49	20	71	597	430	373	80	69	750	83	1132	1537	637	3	633	0	80	2637	18	2191	0	48	18	923	1302	6	3	14	203	111	187	535	48	351	24	135	496	1425	200	556	351	324
	Cluster_158	27	4	40	31	17	2	4	0	4	28	13	26	0	3	12	8	43	18	40	0	23	0	1	84	0	107	0	3	0	59	38	0	0	0	8	3	11	25	2	12	0	9	14	61	7	22	24	13
	Cluster_306	0	0	0	0	0	0	0	0	0	0	0	0	0	0	0	0	0	0	0	0	0	0	0	0	0	0	0	0	0	0	0	0	0	0	0	0	0	0	0	0	0	0	0	0	0	0	0	0
	Cluster_397	14	0	65	32	1	0	0	0	3	53	11	1	1	0	7	0	5	0	28	0	27	0	2	26	4	0	0	0	0	0	1	0	0	0	0	1	1	24	1	0	1	3	38	60	10	7	21	9
	Cluster_489	9	1	51	35	0	7	0	0	1	42	10	16	8	1	4	0	0	0	11	0	24	0	0	0	0	0	0	0	0	0	1	0	0	0	0	0	6	37	0	0	0	8	27	62	6	10	21	13
	Cluster_221	0	0	0	0	0	0	0	1	8	0	5	0	0	0	0	0	8	0	0	0	1	0	0	12	51	0	0	0	13	0	2	0	0	61	12	0	113	91	6	0	64	0	26	0	0	0	0	22
	Cluster_156	251	369	45	98	1	7	106	129	103	101	3	3	11	21	113	0	84	0	69	0	66	0	28	116	17	2	0	0	41	17	229	2	0	10	2	76	24	18	28	27	27	44	36	21	57	81	115	69
	Cluster_67	77	44	338	5	21	86	6	155	158	8	14	0	3	8	0	0	8	226	9	0	13	0	1531	70	11	0	0	0	5	5	13	0	0	27	6	0	4	12	9	19	16	7	61	0	7	0	11	117
	Cluster_331	50	51	2	11	0	13	33	0	1	7	4	7	0	51	20	0	0	0	0	0	0	0	0	0	21	0	0	0	0	0	0	0	0	0	0	0	0	0	0	0	0	0	22	29	9	0	47	52
	Cluster_73	97	31	676	156	1	74	57	24	182	198	182	0	78	164	69	0	423	159	345	0	55	2	13	298	56	1	1	2	118	14	511	0	1	1513	271	52	227	254	106	391	339	41	123	21	96	12	36	189
	Cluster_366	11	7	45	6	3	3	4	6	11	15	5	0	2	10	2	0	9	4	31	0	1	0	59	17	2	0	0	0	7	0	12	0	0	67	9	3	18	20	13	9	22	3	13	0	1	2	0	9
	Cluster_388	10	27	23	25	0	0	3	5	38	10	42	0	0	4	28	0	62	0	65	0	0	0	0	18	0	0	0	0	22	7	1	0	0	59	31	25	35	2	1	6	18	0	3	0	62	0	0	31
	Cluster_47	279	351	242	736	0	9	13	68	841	179	1406	1	5	138	1232	0	1620	78	833	0	0	0	0	140	2	0	0	0	402	5	196	0	0	2236	743	41	349	31	4	175	332	0	9	3	2129	0	35	864
	Cluster_605	3	4	9	30	0	0	0	0	11	9	29	0	1	5	26	0	3	0	5	0	0	0	0	0	0	0	0	0	5	0	0	0	0	8	0	0	8	2	0	0	1	0	0	0	48	0	1	23
	Cluster_93	41	51	264	259	0	8	137	44	50	8	3	0	0	0	230	0	679	12	76	1	1	0	4	119	0	0	0	0	234	57	0	0	0	17	49	479	142	30	49	56	24	0	132	0	16	2	53	672
	Cluster_346	0	0	0	0	0	58	3	6	1	4	7	10	19	32	0	0	0	0	0	0	20	0	0	0	0	0	0	0	4	1	0	5	0	0	0	0	0	0	0	0	0	0	8	0	0	52	0	0
	Cluster_74	0	0	497	0	0	226	0	0	0	0	1892	136	24	41	0	0	0	0	0	0	2	0	0	1	0	0	0	0	6	0	0	0	0	2	0	0	7	3	0	0	0	0	0	0	0	0	0	0
	Cluster_207	0	0	0	0	0	6	0	0	0	0	0	0	0	0	0	0	0	0	0	0	0	0	0	0	0	0	0	0	0	0	0	0	0	0	0	0	0	0	0	0	0	0	1	0	0	0	0	0
	Cluster_65	0	0	37	0	0	252	0	0	0	2	156	317	2282	72	208	0	0	0	15	0	6	0	0	0	0	0	0	0	334	3	0	0	0	1	1	0	324	827	186	50	72	0	7	0	1	0	0	0
	Cluster_194	0	0	0	0	0	19	0	0	0	0	1	22	66	0	0	0	0	0	0	0	1	0	0	0	0	0	0	0	0	0	0	0	0	0	0	0	0	0	0	0	0	0	1	0	0	0	0	0
	Cluster_315	0	3	0	0	0	146	0	31	3	48	1	0	1	163	0	0	0	0	0	0	0	0	0	0	0	0	0	0	0	2	0	0	0	0	0	0	0	1	0	0	0	0	41	17	0	11	0	0
	Cluster_52	191	1	388	323	2	1064	137	0	380	27	404	556	2022	1738	1142	0	106	3	159	0	0	0	0	7	27	0	0	2	46	0	48	2	0	516	0	0	1236	41	0	0	27	0	130	0	1	0	0	258
	Cluster_456	9	0	12	21	0	15	3	0	15	1	16	32	51	69	19	0	7	0	4	0	0	0	0	0	0	0	0	0	2	0	0	0	0	6	0	0	40	0	0	0	0	0	3	0	0	0	0	4
	Cluster_83	41	22	0	17	16	77	188	158	40	11	11	27	20	5	23	0	195	151	131	0	644	0	0	52	4	118	0	1	230	11	180	5	1	30	156	90	57	59	344	350	202	87	82	37	272	60	28	7
	Cluster_564	0	0	0	0	0	0	0	0	0	0	0	0	0	0	0	0	0	0	0	0	0	0	0	0	0	0	0	0	0	0	0	0	0	0	0	0	0	0	0	0	0	0	0	0	0	0	0	0
	Cluster_164	0	226	5	1	0	0	192	0	0	0	1	3	0	0	0	0	80	33	121	0	9	0	0	238	0	1	0	1	147	13	42	0	0	9	4	11	19	62	152	237	37	0	4	1	0	8	0	8
	Cluster_327	0	2	3	0	0	36	0	0	0	0	0	0	0	0	0	0	19	0	136	0	0	0	1	16	0	0	0	3	162	0	0	0	1	3	0	0	8	45	0	49	17	0	26	0	0	0	0	0
	Cluster_295	38	14	10	83	0	0	116	58	46	34	42	4	40	30	4	0	44	7	33	0	2	0	0	0	0	0	0	0	8	0	0	1	0	1	0	0	6	42	9	0	18	0	8	0	0	0	4	0
	Cluster_107	0	0	23	0	1	1	24	0	0	7	16	0	216	426	7	0	55	123	78	0	9	0	0	60	30	0	0	0	56	0	9	0	0	24	12	77	8	2	528	247	223	5	27	26	5	54	5	17
	Cluster_125	35	78	12	51	0	72	92	103	165	49	530	21	167	62	47	0	17	0	46	1	31	0	0	2	0	0	0	0	1	0	0	1	0	4	0	0	8	9	0	0	0	0	39	960	165	33	37	168
	Cluster_128	1	55	3	0	0	328	20	43	67	6	434	8	166	65	15	0	256	6	88	0	4	0	0	17	0	0	0	0	49	0	0	0	5	16	2	0	50	163	61	4	63	2	98	861	34	83	0	68
	Cluster_384	0	0	5	25	0	0	26	0	11	2	1	0	0	30	4	0	2	0	54	0	2	0	0	0	0	0	0	0	0	0	0	0	0	0	0	0	4	0	0	0	0	11	0	4	1	6	3	0
	Cluster_146	106	17	0	0	0	1191	1	0	0	0	2	0	0	0	0	0	0	0	92	0	0	0	0	0	0	0	0	3	40	0	0	0	0	24	235	0	37	12	130	1	13	0	10	0	0	4	0	0
	Cluster_152	15	0	60	54	0	156	57	140	82	39	2	37	91	147	56	0	0	0	17	0	151	0	120	0	9	0	0	6	1	0	0	0	0	21	0	0	21	59	1	7	5	0	248	299	9	104	6	48
	Cluster_89	8	40	6	5	6	547	93	162	35	0	6	0	1	2	5	1	215	6	309	0	22	3	153	219	289	13	0	1	119	102	267	0	2	96	300	65	74	386	204	144	411	0	81	0	0	0	0	119
	Cluster_492	0	3	0	0	0	0	2	13	2	0	0	0	0	0	0	0	6	0	18	0	2	0	12	10	25	1	0	0	5	14	12	0	0	0	19	4	2	15	13	9	35	0	2	0	0	0	0	0
	Cluster_78	84	136	57	146	2	318	169	114	56	9	290	39	33	50	12	0	49	0	47	0	252	0	49	33	65	2	0	1	5	81	327	0	0	17	116	20	47	30	18	25	28	0	34	392	62	225	179	73
	Cluster_515	14	6	3	5	0	3	3	5	1	0	23	3	4	7	0	0	3	0	3	0	4	0	2	3	0	0	0	0	0	14	13	0	0	0	5	0	5	2	0	0	1	0	0	8	3	9	12	0
	Cluster_120	26	10	79	109	0	98	71	93	56	36	2	0	52	0	15	0	162	20	5	0	72	0	0	82	0	0	0	0	0	0	0	0	0	2	45	15	17	70	91	26	18	1	69	63	30	4	47	125
	Cluster_818	2	0	4	14	3	18	3	0	10	0	9	43	81	46	5	0	6	0	5	0	0	0	0	0	1	0	0	0	3	0	0	0	0	12	0	0	41	0	0	0	0	0	6	0	0	0	0	4
	Cluster_839	2	13	0	3	0	0	2	12	1	2	0	3	2	1	0	0	5	2	10	0	16	0	0	12	0	6	0	0	17	0	3	0	0	0	1	6	5	1	13	15	3	2	10	5	15	2	2	0
	Cluster_294	6	13	4	19	0	0	0	5	21	15	53	0	0	6	11	0	25	3	26	0	0	0	0	3	0	0	0	0	28	0	5	0	0	61	31	0	17	3	0	5	17	0	0	2	82	0	0	10
	Cluster_812	7	14	6	21	0	0	0	0	19	8	34	0	0	0	6	0	26	1	30	0	0	0	0	2	0	0	0	0	5	0	0	0	0	36	19	0	3	0	0	0	5	0	0	0	15	0	0	19
	Cluster_342	4	2	15	2	0	2	2	3	4	4	6	3	2	10	0	0	8	3	15	0	5	0	62	11	1	0	0	0	15	1	7	0	0	28	8	7	9	20	6	14	17	0	5	4	2	1	8	9
	Cluster_247	10	17	45	57	0	11	11	8	2	92	18	1	56	5	13	0	2	0	27	0	42	0	0	11	0	0	0	0	1	0	0	2	0	5	0	0	6	29	0	2	6	7	63	70	64	14	47	11
	Cluster_565	9	0	33	1	6	0	0	0	0	7	8	5	1	0	5	0	13	0	8	0	1	0	0	32	0	24	0	0	0	15	11	0	0	0	6	1	5	9	0	5	0	1	3	16	1	0	1	2
	Cluster_677	21	3	15	16	5	0	0	0	1	8	6	3	0	0	4	2	23	7	8	0	12	3	1	41	0	30	0	0	0	26	13	0	0	0	4	1	1	11	0	1	0	7	10	17	2	8	5	5
	Cluster_364	0	2	0	0	2	1	6	6	4	1	4	52	0	10	4	2	5	4	26	0	5	0	0	4	24	0	0	0	25	0	1	0	10	1	2	3	17	3	48	18	8	0	6	0	2	6	0	0
	Cluster_325	3	4	11	12	2	0	0	5	10	5	4	1	5	9	7	4	1	2	3	15	5	24	8	4	2	2	23	33	3	5	1	0	4	5	4	3	2	0	9	0	1	5	4	4	14	1	4	2
	Cluster_198	2	43	5	5	90	47	3	6	2	0	6	72	39	18	5	0	2	1	6	9	10	3	2	3	18	10	0	12	4	5	18	8	8	2	8	9	1	35	44	33	35	28	6	23	7	18	12	1
	Cluster_354	0	5	2	0	25	14	0	0	0	0	9	12	68	7	1	0	0	1	0	0	3	0	3	4	0	4	0	1	7	4	14	0	2	0	5	0	1	28	30	47	27	4	0	6	0	3	0	2
	Cluster_297	6	3	0	8	3	1	1	4	9	11	5	10	7	6	1	21	8	4	12	19	6	12	16	6	5	8	4	39	13	8	4	19	6	0	6	14	7	14	15	3	3	12	4	8	0	1	8	1
	Cluster_329	9	9	4	2	1	1	1	7	11	5	8	7	1	2	3	8	1	3	15	2	5	5	0	5	6	3	5	6	5	11	4	12	9	8	6	6	1	0	6	0	2	12	5	7	0	10	6	3
	Cluster_525	0	0	0	0	0	8	2	0	0	0	0	5	0	0	0	50	1	1	0	0	0	15	0	0	0	1	0	3	0	0	0	0	0	0	0	5	0	0	2	0	0	0	2	0	0	1	0	0
	Cluster_520	2	5	2	3	23	19	0	0	0	0	0	5	0	3	0	8	4	2	2	5	0	14	30	1	2	18	4	13	31	2	0	0	0	0	1	5	0	0	4	3	1	2	1	1	1	0	0	0
	Cluster_576	0	4	9	0	6	9	0	4	0	0	0	1	0	0	0	0	2	0	0	1	1	0	0	11	0	0	0	9	15	1	0	0	0	8	18	9	6	17	14	20	7	0	2	0	4	0	1	0
	Cluster_805	10	17	0	2	4	3	0	5	0	0	0	2	0	0	0	0	2	0	0	5	0	3	0	5	0	0	0	5	3	1	0	0	0	2	4	6	0	2	1	3	4	1	0	0	19	2	0	0
	Cluster_628	0	19	10	2	13	3	0	5	0	0	0	0	0	6	1	0	0	0	0	7	0	0	0	11	0	0	2	17	3	0	0	0	0	4	11	6	0	3	5	2	7	0	1	0	7	0	2	0
	Cluster_250	5	34	23	5	51	17	1	1	0	0	5	20	0	18	1	0	2	0	2	21	0	1	0	11	4	1	2	65	39	1	3	0	0	12	14	71	4	38	20	25	16	0	14	4	54	0	6	2
	Cluster_370	0	6	3	8	2	4	2	7	3	1	1	23	5	9	5	31	2	0	8	0	2	8	4	8	12	8	0	0	23	2	2	38	4	2	2	0	4	23	9	4	8	2	12	5	6	6	0	0
	Cluster_626	4	0	6	8	9	6	4	0	3	8	9	0	5	3	7	0	0	0	0	16	6	0	0	0	3	0	2	0	8	0	0	0	2	5	4	0	0	0	2	1	1	0	0	1	0	0	19	0
	Cluster_404	0	30	8	10	24	34	0	6	26	0	18	0	0	0	3	0	2	0	0	0	0	0	4	1	1	1	0	13	0	6	6	0	6	5	0	0	13	0	2	19	0	0	0	0	3	0	5	0
	Cluster_377	8	11	2	15	0	0	32	5	0	7	0	22	0	0	13	0	0	0	0	0	39	0	0	0	0	0	0	0	0	0	0	74	0	0	0	0	0	0	0	0	0	4	26	0	0	48	12	37
	Cluster_1044	9	18	1	13	0	0	9	11	0	10	0	8	0	0	5	0	0	0	0	0	29	0	0	0	0	0	0	0	0	0	0	64	0	0	0	0	0	0	0	0	0	2	18	0	0	17	6	19
	Cluster_300	27	23	1	24	0	0	44	32	1	8	0	21	0	0	16	0	0	0	1	0	84	0	0	0	0	0	0	0	0	0	0	99	0	0	0	0	0	0	0	0	0	13	37	0	0	68	17	47
	Cluster_340	31	11	3	26	0	0	26	19	0	35	0	5	0	0	7	0	0	0	0	0	50	0	0	0	0	0	0	0	0	0	0	41	0	0	0	0	0	0	0	0	0	4	47	0	0	67	20	82
	Cluster_6	2032	2250	74	1464	70	4	6064	2616	50	810	7	1006	0	0	2538	0	3	3	11	15	8119	2	3	0	3	0	0	3	0	0	0	12733	1	0	0	0	0	0	0	1	1	706	3513	0	0	11276	1083	6241
	Cluster_27	64	1708	671	347	1994	1553	0	329	1781	0	655	0	0	0	1163	0	14	138	69	3	3	8	79	183	29	155	22	440	3	81	238	1	213	281	44	19	583	18	125	1103	33	2	0	35	170	29	312	6
	Cluster_718	0	4	18	5	15	3	0	2	36	0	11	0	0	0	4	0	0	0	0	0	0	0	0	1	0	0	0	1	0	1	1	0	0	2	0	0	8	1	1	14	0	0	0	2	6	0	17	0
	Cluster_623	1	34	6	5	11	11	0	3	21	0	10	0	0	0	5	0	0	0	1	0	0	0	2	5	0	3	0	13	0	1	0	0	1	4	0	0	7	0	0	8	0	2	0	3	1	0	4	0
	Cluster_15	635	2213	1	2	2	97	717	478	1219	0	50	277	0	8	208	70	494	473	292	3	787	521	516	919	1223	278	530	61	409	634	463	12	41	553	719	279	839	1481	606	673	674	149	2242	3	16	938	1709	554
	Cluster_352	7	33	0	0	0	1	3	10	13	0	0	0	0	1	1	0	6	1	11	0	11	12	12	8	15	0	8	0	1	15	7	0	2	3	17	5	9	25	8	8	8	3	25	0	0	6	13	5
	Cluster_444	13	27	0	0	0	0	2	12	25	0	1	3	0	0	0	0	4	0	1	0	7	7	6	3	1	0	1	1	3	18	7	0	0	1	4	2	10	11	6	8	3	2	47	2	1	13	56	17
	Cluster_61	0	0	0	0	0	0	0	0	0	0	0	0	0	0	0	0	270	92	553	0	0	7	70	298	319	1702	1	11	0	1401	2	0	1	180	0	3310	0	1	0	0	0	0	0	0	0	0	0	0
	Cluster_130	0	0	0	0	0	0	0	0	0	0	0	0	0	0	0	0	72	95	111	0	0	8	16	113	40	420	0	0	0	234	0	0	1	42	0	853	1	0	0	0	0	0	0	0	0	0	0	0
	Cluster_246	13	0	0	4	18	7	1	5	4	2	4	22	0	8	4	1	5	15	6	20	3	1	0	0	14	1	0	0	3	0	2	0	216	1	1	0	1	3	77	0	1	0	0	0	2	9	0	0
	Cluster_24	157	25	360	365	30	182	58	11	212	663	191	262	347	336	264	27	463	2000	450	6	53	64	150	463	314	560	7	7	1367	195	173	529	6	808	54	1245	754	27	73	316	96	2266	244	163	591	21	355	97
	Cluster_687	0	2	18	3	0	2	0	0	3	23	4	1	9	1	1	0	3	2	7	0	1	2	1	3	2	1	0	0	23	3	0	2	0	7	1	6	13	0	0	10	0	11	7	1	19	0	9	1
	Cluster_533	0	0	6	2	0	0	0	0	1	7	1	10	2	4	0	2	10	8	14	0	0	0	4	7	1	6	0	0	15	1	2	2	0	1	0	15	16	0	1	2	2	44	6	1	14	1	1	0
	Cluster_486	5	0	2	8	0	1	0	0	3	8	3	3	3	4	1	0	9	6	10	0	0	0	3	2	8	2	0	0	16	1	1	4	0	10	1	15	6	0	0	4	0	21	0	1	7	0	6	1
	Cluster_154	67	66	3	34	10	7	40	63	64	19	25	8	6	12	36	2	0	0	18	0	57	0	0	48	1	36	0	0	0	0	7	26	10	30	66	0	0	0	16	0	0	44	11	0	24	34	32	21
	Cluster_608	5	0	4	5	0	0	0	0	7	8	0	10	4	8	3	0	6	2	3	0	0	0	0	3	0	4	0	0	7	3	0	4	0	11	4	5	0	2	0	0	0	39	2	1	12	0	15	0
	Cluster_375	3	0	6	5	4	1	0	0	2	17	4	11	13	6	3	1	2	9	17	0	0	7	0	10	5	19	0	1	28	4	3	4	0	9	4	29	13	0	3	2	0	21	5	6	11	0	6	2
	Cluster_229	11	38	0	0	0	3	6	6	10	0	3	8	0	0	1	1	22	8	14	0	16	9	13	14	14	4	13	1	20	37	8	0	2	7	9	13	20	34	15	13	11	0	60	0	5	14	38	10
	Cluster_764	0	0	0	0	0	0	0	0	0	0	0	0	0	0	0	0	10	1	19	0	0	0	4	6	2	35	0	1	0	64	0	0	0	6	0	106	0	0	0	0	0	0	0	0	0	0	0	0
	Cluster_511	0	0	3	0	0	7	0	3	0	2	8	16	7	8	0	5	5	0	3	3	0	1	1	0	1	5	0	15	2	5	1	2	8	1	4	3	0	8	5	0	12	0	0	23	0	1	2	0
	Cluster_311	4	0	34	0	2	12	3	4	8	0	4	22	1	9	1	9	5	0	0	12	2	6	9	6	1	17	2	15	14	13	2	4	19	5	12	3	6	22	8	7	7	2	9	7	2	3	1	2
	Cluster_553	0	1	1	0	2	3	3	1	1	0	3	9	1	2	0	5	1	0	1	2	2	0	5	0	0	2	1	7	3	2	10	1	6	2	7	0	3	5	5	4	2	2	1	7	0	0	0	0
	Cluster_742	2	5	11	1	20	6	2	1	1	0	5	0	77	8	0	0	0	0	0	0	2	0	0	0	4	1	0	0	0	0	0	2	0	0	0	0	1	0	28	7	0	0	8	4	0	5	6	0
	Cluster_494	3	0	6	3	0	0	0	0	1	35	0	2	3	0	2	0	4	1	6	21	0	2	8	12	0	0	1	4	8	9	3	0	0	4	5	0	11	0	0	6	0	0	2	2	12	0	14	7
	Cluster_358	8	4	12	4	0	0	0	5	29	32	2	0	4	0	1	0	1	0	6	12	0	2	19	13	0	0	4	8	11	9	5	0	3	2	14	0	14	0	0	4	0	0	8	3	7	0	12	5
	Cluster_958	18	1	6	4	0	0	0	0	6	15	1	1	0	0	0	0	0	1	7	15	0	2	7	22	2	0	2	1	31	9	10	0	0	3	1	0	8	0	0	9	0	0	10	1	13	0	19	6
	Cluster_239	12	7	38	19	0	0	0	5	38	67	4	0	2	0	4	0	5	1	9	75	0	5	22	31	0	0	5	13	31	28	24	0	1	24	25	1	27	0	0	26	2	1	9	11	71	0	54	19
	Cluster_302	12	3	25	18	0	0	0	4	15	46	3	1	3	0	12	0	1	0	7	22	0	2	17	29	0	0	1	5	4	24	9	0	2	4	16	0	12	0	0	7	0	1	1	1	19	0	27	9
	Cluster_449	14	5	17	8	0	0	0	2	30	35	4	0	2	0	7	0	10	2	8	0	0	2	5	15	1	0	2	0	25	19	5	0	0	5	13	0	14	1	0	14	0	7	15	0	11	3	62	85
	Cluster_9	933	183	2452	998	3	4	31	389	1474	4579	268	87	305	7	627	5	650	1023	458	4839	21	212	1688	2393	57	7	232	306	1702	1060	1789	7	26	608	1230	1	1556	17	15	1411	86	81	429	505	2842	8	3501	2596
	Cluster_191	5	14	16	22	39	18	4	3	18	45	58	38	14	82	3	10	4	6	6	43	12	13	15	5	9	16	4	0	23	13	2	16	25	9	16	27	14	28	3	4	6	22	62	36	13	21	22	10
	Cluster_989	3	14	2	6	12	1	1	0	6	4	7	0	1	14	1	2	0	0	0	0	6	2	1	0	0	7	1	0	0	4	0	10	0	1	0	2	1	0	0	0	1	12	2	6	2	0	6	0
	Cluster_189	5	13	26	13	21	15	9	14	19	45	21	8	18	38	7	8	3	3	9	15	13	10	1	10	3	14	2	0	13	8	0	23	8	1	7	25	11	4	5	12	4	16	45	18	11	16	20	6
	Cluster_353	3	9	6	6	5	5	5	0	6	13	10	1	9	11	0	2	0	0	6	5	1	8	0	0	4	0	1	0	6	12	0	13	2	1	5	4	1	1	1	2	1	8	18	11	3	2	5	2
	Cluster_509	2	8	6	3	8	1	0	3	10	3	8	1	3	20	0	2	0	1	2	1	7	6	3	2	0	4	0	0	6	2	0	1	5	3	0	2	3	9	0	1	3	5	6	7	5	6	0	2
	Cluster_616	5	21	10	3	15	4	34	6	13	5	9	5	1	2	4	0	3	1	1	0	36	0	0	2	0	1	0	0	8	7	0	29	0	5	2	18	7	2	1	0	4	22	58	2	1	57	13	28
	Cluster_16	234	400	848	544	1262	372	520	337	793	1325	1341	300	360	1642	381	258	213	415	186	643	723	302	207	254	203	584	145	5	510	375	148	391	515	166	278	715	361	436	191	299	207	1234	1268	732	399	888	608	314
	Cluster_140	32	48	42	38	43	11	27	26	24	8	24	36	14	46	26	22	81	32	11	7	20	11	41	33	11	99	7	0	17	20	34	4	37	45	22	55	21	65	16	116	128	47	9	14	24	10	12	9
	Cluster_97	31	95	53	91	74	1	47	53	55	47	43	38	32	77	22	151	32	53	13	0	26	36	36	18	11	39	0	2	2	27	19	15	24	33	25	57	21	4	16	12	18	141	69	49	35	172	29	23
	Cluster_110	19	58	20	16	46	15	19	22	70	19	32	0	27	19	11	85	57	183	27	10	8	89	70	34	75	90	31	4	17	34	67	14	41	116	44	91	79	3	25	4	32	41	27	5	25	75	32	6
	Cluster_508	0	0	9	9	7	0	2	1	2	13	3	4	2	16	0	2	1	0	2	8	1	0	0	5	0	3	2	0	8	6	1	3	3	2	3	5	2	7	1	5	0	18	11	6	4	8	2	3
	Cluster_36	80	70	574	136	112	271	467	193	131	41	306	361	187	190	163	217	413	10	98	247	77	56	185	216	92	395	52	260	307	315	307	172	621	184	320	181	80	679	717	340	457	30	122	525	28	188	29	110
	Cluster_59	94	184	128	108	161	58	60	90	78	124	46	38	33	9	91	37	70	88	31	310	20	44	123	214	76	412	162	202	130	828	160	0	191	115	186	291	152	172	39	29	199	36	57	8	6	51	143	5
	Cluster_66	193	74	294	75	569	205	190	39	74	5	123	24	1568	104	36	0	0	0	0	0	38	0	0	0	78	13	0	0	7	0	11	3	0	0	1	9	3	3	821	216	1	53	237	82	28	279	98	27
	Cluster_405	24	4	15	16	37	3	3	40	7	2	0	9	0	8	6	0	0	0	1	0	15	0	0	0	3	0	0	0	0	0	0	0	2	3	0	0	0	0	1	0	0	0	9	7	3	2	2	5
	Cluster_216	29	12	6	42	4	1	3	21	11	16	0	5	1	1	9	33	2	3	17	5	13	20	14	17	22	19	1	24	2	20	24	1	18	5	15	34	13	22	17	16	8	6	2	15	14	4	13	2
	Cluster_116	57	32	3	6	99	66	14	0	23	10	10	6	11	71	9	151	5	100	11	0	28	59	6	2	56	7	1	0	1	0	31	22	29	13	167	34	1	8	27	0	0	16	1	4	0	11	2	3
	Cluster_159	3	1	3	6	3	1	0	15	0	3	5	0	15	8	3	2	4	0	12	0	18	2	3	5	1	2	3	0	0	2	6	22	31	0	4	0	0	6	13	1	1	29	6	43	58	25	5	15
	Cluster_72	30	27	69	66	62	48	39	52	35	16	55	62	23	104	68	146	36	96	38	156	88	63	69	58	21	94	37	99	59	48	63	55	110	71	162	71	81	55	74	108	101	41	43	121	138	71	60	31
	Cluster_206	4	1	0	0	61	0	3	42	12	0	0	3	0	6	70	41	8	9	5	20	19	5	0	21	3	0	0	7	0	0	0	9	0	24	0	0	7	28	0	0	0	2	0	0	1	0	84	0
	Cluster_321	0	2	0	0	0	1	13	1	0	7	4	0	2	0	0	19	0	0	2	7	8	3	0	4	0	2	16	0	1	0	4	0	8	0	1	4	0	16	0	0	0	0	1	2	0	19	4	2
	Cluster_210	6	8	22	7	5	1	0	8	10	16	11	0	8	6	9	9	9	3	3	27	5	1	5	3	10	17	16	0	1	24	7	23	1	5	20	9	7	12	1	3	22	18	11	3	29	9	22	9
	Cluster_501	2	6	0	5	7	2	3	2	1	10	0	9	7	4	0	3	0	0	3	3	1	2	1	5	3	1	0	0	9	11	1	11	10	3	0	3	2	7	3	5	9	4	0	13	9	4	0	3
	Cluster_513	3	10	0	3	0	0	2	8	0	1	2	2	4	1	2	10	16	0	7	0	0	5	12	5	4	3	4	0	4	10	5	1	3	3	7	12	9	6	3	7	7	0	1	7	0	1	5	0
	Cluster_442	1	3	4	7	2	1	1	0	1	5	6	12	1	4	5	9	3	1	0	4	7	3	6	2	0	4	2	1	1	9	0	0	1	2	2	0	1	11	0	2	0	2	9	4	17	1	8	0
	Cluster_402	1	5	5	5	0	0	1	0	3	8	0	2	3	6	0	13	3	0	1	14	1	17	1	12	0	0	5	19	4	22	3	15	7	2	1	12	8	1	1	4	1	14	2	0	21	1	5	1
	Cluster_270	3	0	0	3	5	3	0	0	3	0	0	64	7	11	0	3	4	0	3	0	0	19	0	2	0	5	0	0	0	0	5	68	0	0	3	11	4	2	161	18	13	9	10	1	7	10	0	0
	Cluster_460	6	3	3	7	5	5	6	3	6	1	4	1	0	5	5	2	3	0	5	10	5	0	2	9	1	9	0	3	4	0	1	16	2	3	2	0	1	4	0	1	2	1	7	4	6	4	11	0
	Cluster_119	24	30	16	36	41	3	7	37	27	22	8	22	9	9	75	30	11	21	22	2	20	75	17	20	3	31	31	58	17	0	41	16	0	24	15	22	15	7	11	29	2	24	28	19	37	13	40	18
	Cluster_524	4	11	7	0	0	1	0	5	5	0	6	3	8	4	0	1	17	1	0	1	0	0	0	0	4	3	4	5	5	0	1	0	3	1	1	2	2	7	6	2	19	1	4	12	0	3	2	0
	Cluster_46	91	338	102	10	80	52	28	93	265	17	362	27	170	30	65	70	405	326	24	26	9	46	14	40	335	151	283	130	107	64	170	3	200	37	194	72	110	362	239	131	1047	18	203	234	32	333	201	14
	Cluster_264	2	17	3	3	3	1	1	2	13	0	17	1	10	5	3	5	11	1	1	0	0	7	0	0	11	10	21	6	5	2	0	1	10	0	12	8	3	15	2	0	46	0	1	11	2	11	7	0
	Cluster_176	13	8	10	22	2	4	5	7	8	6	20	2	28	29	28	32	13	2	17	21	12	12	15	12	16	16	7	14	7	16	10	3	69	20	34	12	8	26	14	6	15	4	23	15	4	19	12	7
	Cluster_148	7	16	19	4	2	44	53	61	16	2	57	46	44	74	24	11	16	6	20	0	46	11	11	46	5	0	0	0	2	0	6	4	35	23	18	5	26	4	12	2	0	45	25	54	4	95	6	9
	Cluster_413	3	1	2	2	0	0	1	2	5	1	1	1	0	0	3	10	4	1	1	8	6	8	0	6	0	5	1	6	0	2	0	16	7	1	0	0	3	0	1	2	0	12	1	0	14	0	6	1
	Cluster_561	2	7	1	7	0	2	0	24	0	0	0	5	0	0	3	24	0	1	3	0	8	0	3	0	1	5	0	0	0	2	0	24	0	2	0	2	0	17	0	0	0	1	2	3	2	5	0	2
	Cluster_12	853	660	269	1039	337	413	469	837	679	537	251	849	260	365	833	979	262	673	233	388	598	278	699	400	112	922	389	511	102	562	352	509	413	876	392	518	143	494	84	443	179	1166	397	570	1087	169	815	375
	Cluster_463	7	0	1	3	0	1	0	5	3	2	0	5	1	0	0	6	2	1	3	5	6	3	4	1	1	4	1	3	0	0	3	0	3	5	4	3	1	5	1	0	0	7	0	0	6	7	6	0
	Cluster_23	911	650	113	316	249	455	391	935	655	161	153	905	195	284	749	299	139	180	109	131	639	92	306	137	99	362	161	178	25	211	112	484	167	307	171	165	45	199	30	188	81	488	344	330	635	90	289	306
	Cluster_512	0	0	3	3	0	3	1	0	7	12	0	3	0	0	2	0	1	2	1	0	1	0	1	2	1	13	0	0	1	2	1	10	0	2	0	12	0	0	0	0	1	34	9	2	18	0	3	0
	Cluster_87	20	19	2	0	0	12	0	0	13	163	4	34	41	111	6	73	3	653	216	22	17	24	0	28	58	0	0	0	4	0	0	82	197	7	104	2	4	34	241	22	5	18	6	12	7	41	4	0
	Cluster_290	8	3	12	6	24	63	10	16	0	0	6	10	2	28	18	1	6	26	9	1	41	0	4	2	1	6	0	0	1	6	1	1	10	3	0	2	0	0	4	4	0	1	4	23	4	17	1	5
	Cluster_450	0	0	4	8	0	0	1	3	0	2	1	0	0	0	0	6	8	0	0	1	3	10	1	1	0	2	9	7	5	8	0	18	6	1	2	7	1	0	3	0	0	10	0	0	8	0	3	0
	Cluster_44	101	74	105	134	42	7	30	52	160	102	56	24	85	103	44	248	390	184	79	242	168	335	64	267	45	135	339	385	103	296	110	533	248	119	79	294	93	0	69	70	14	454	52	53	615	17	245	51
	Cluster_240	7	4	3	4	0	0	0	3	1	14	4	0	3	11	2	13	10	1	8	14	4	18	5	5	0	11	30	24	0	26	1	22	4	3	9	14	7	0	4	2	0	12	3	0	13	1	12	0
	Cluster_137	10	1	48	30	15	22	21	33	5	233	20	40	25	19	31	0	0	13	2	0	49	0	0	1	0	0	0	0	2	0	0	25	0	0	0	35	1	4	3	8	0	62	40	167	22	85	2	4
	Cluster_70	216	54	97	173	131	341	285	88	137	275	18	50	18	135	42	164	115	160	186	0	341	167	60	112	43	49	0	63	28	29	200	97	244	31	161	57	65	4	119	144	11	71	18	217	94	172	49	48
	Cluster_425	12	8	3	16	6	4	10	12	7	11	0	3	3	7	0	5	2	2	11	0	12	8	0	3	1	3	0	5	4	3	5	2	14	0	4	1	2	0	5	3	0	7	4	13	4	3	1	1
	Cluster_369	12	3	7	1	4	1	8	1	8	5	2	4	3	14	2	11	9	0	8	0	3	5	6	2	9	9	8	2	1	9	13	3	8	3	9	2	1	1	4	8	6	7	1	3	0	3	3	6
	Cluster_48	296	147	43	117	0	14	178	572	48	59	36	69	39	116	255	164	381	159	150	0	153	53	288	203	166	98	206	4	157	245	288	233	87	64	343	207	296	178	154	454	160	36	37	154	29	36	89	75
	Cluster_367	11	6	0	3	0	0	6	7	0	0	3	2	0	3	9	6	6	1	8	0	2	7	10	5	4	4	17	2	6	25	4	2	1	0	12	11	13	11	4	7	9	0	3	2	0	0	2	3
	Cluster_50	98	63	95	225	151	72	90	118	77	592	146	88	181	174	24	47	206	89	121	81	114	13	34	107	38	96	13	1	219	126	190	488	380	66	39	120	102	523	132	149	142	101	73	378	145	146	85	63
	Cluster_385	3	0	1	12	7	0	0	1	2	25	2	3	8	4	1	0	6	0	3	0	5	0	2	2	0	3	0	0	4	5	0	8	18	4	0	3	2	25	3	2	3	7	0	15	4	5	2	0
	Cluster_58	276	51	310	352	593	416	292	191	284	196	185	3	170	105	47	1	0	1	0	468	280	0	2	0	23	0	99	8	179	5	0	0	251	306	396	3	0	3	204	119	14	2	6	69	10	0	549	0
	Cluster_427	384	0	0	0	0	0	0	0	0	0	0	0	0	0	0	10	1	0	0	52	0	0	0	27	0	0	0	0	45	0	0	0	0	0	0	0	0	0	0	0	0	0	0	0	0	0	0	0
	Cluster_38	64	188	114	203	33	55	116	432	111	65	29	359	138	189	273	898	295	162	365	5	243	121	311	223	1012	249	0	3	654	58	350	1196	82	60	86	99	223	510	284	335	524	182	227	148	156	202	15	91
	Cluster_335	3	5	2	1	0	1	0	15	3	3	0	7	0	6	1	29	9	0	10	0	1	0	10	4	14	4	0	0	9	6	3	36	1	0	6	5	11	20	2	1	5	6	7	3	2	6	0	2
	Cluster_447	1	2	1	2	2	0	1	2	2	5	0	1	1	3	0	0	4	8	0	8	4	1	0	4	1	5	0	0	1	6	0	0	3	1	0	0	1	6	1	2	2	9	0	5	4	0	4	5
	Cluster_371	9	7	1	9	1	1	4	11	2	9	2	1	4	1	2	5	6	0	22	0	18	0	6	1	1	0	0	0	7	7	6	1	2	6	1	10	7	4	7	8	4	2	6	6	8	11	1	5
	Cluster_249	4	6	0	48	0	0	10	0	0	2	0	0	0	0	0	14	28	1	19	0	0	4	73	6	7	18	4	1	5	32	32	0	13	12	0	9	3	6	5	11	17	8	10	0	0	0	7	3
	Cluster_173	0	0	0	0	0	0	0	0	0	130	0	0	0	0	0	0	0	0	0	0	0	0	0	1	0	0	0	0	0	0	0	0	0	0	0	0	0	0	0	0	0	0	0	0	0	0	26	0
	Cluster_423	0	0	0	2	0	0	0	367	0	0	0	0	0	0	0	0	0	0	0	0	5	0	0	0	0	0	0	0	0	0	0	0	0	0	0	0	0	0	0	0	0	0	0	0	0	0	0	0
	Cluster_142	23	53	43	33	59	28	38	77	29	9	50	21	11	48	28	22	19	1	12	0	39	5	26	18	21	23	0	0	10	32	32	14	38	47	44	18	21	28	39	41	34	19	9	64	29	23	8	22
	Cluster_111	69	62	46	148	0	76	725	201	167	1	4	82	0	33	483	0	0	0	87	0	342	0	0	0	0	0	0	0	3	0	0	0	0	7	0	0	13	0	0	26	0	0	0	0	0	0	5	58
	Cluster_279	31	6	19	11	25	19	56	34	17	3	0	26	4	10	8	1	35	0	38	0	48	0	0	9	0	0	0	0	43	0	36	17	0	15	18	0	22	0	0	28	0	0	6	0	0	0	0	1
	Cluster_430	18	3	2	2	3	1	1	11	11	4	0	18	2	3	1	16	0	4	4	3	7	5	4	4	2	6	1	6	3	2	7	4	1	13	1	7	2	10	1	2	0	5	6	4	2	1	5	3
	Cluster_554	7	11	0	16	1	0	1	17	10	0	1	2	3	0	4	8	4	0	0	3	8	6	14	5	1	11	3	4	0	7	4	0	3	1	2	6	1	6	0	1	0	11	5	3	20	0	16	2
	Cluster_114	53	5	14	36	6	14	31	28	127	2	3	23	68	16	21	4	9	48	14	1	25	132	56	3	16	79	0	45	0	0	67	20	1	1	8	4	0	0	147	48	0	8	28	0	28	10	4	16
[truncated: 45 more columns]

## Sheet: Supplementary Table S14
	Supplementary Table S14: Taxonomic table corresponding to the OTU table from Supplementary Table S13.
	OTU	Phylum	Class	Order	Family	Genus	Species
	Cluster_309	Firmicutes	Bacilli	Lactobacillales	Lactobacillaceae	Lactobacillus	unknown species
	Cluster_29	Firmicutes	Bacilli	Lactobacillales	Lactobacillaceae	Lactobacillus	unknown species
	Cluster_387	Firmicutes	Bacilli	Lactobacillales	Lactobacillaceae	Lactobacillus	unknown species
	Cluster_267	Firmicutes	Bacilli	Lactobacillales	Lactobacillaceae	Lactobacillus	unknown species
	Cluster_54	Firmicutes	Bacilli	Lactobacillales	Lactobacillaceae	Lactobacillus	unknown species
	Cluster_28	Firmicutes	Bacilli	Bacillales	Bacillaceae	unknown genus	unknown species
	Cluster_417	Tenericutes	Mollicutes	Izimaplasmatales	unknown family	unknown genus	unknown species
	Cluster_293	Firmicutes	Clostridia	Clostridiales	unknown family	unknown genus	unknown species
	Cluster_411	Firmicutes	Clostridia	Clostridiales	Family XIII	Family XIII UCG-001	unknown species
	Cluster_356	Firmicutes	Clostridia	Clostridiales	Family XIII	Family XIII AD3011 group	unknown species
	Cluster_393	Firmicutes	Clostridia	Clostridiales	Family XIII	[Eubacterium] nodatum group	Ihubacter massiliensis
	Cluster_71	Firmicutes	Clostridia	Clostridiales	Clostridiales vadinBB60 group	unknown genus	unknown species
	Cluster_278	Firmicutes	Clostridia	Clostridiales	Clostridiales vadinBB60 group	unknown genus	unknown species
	Cluster_184	Firmicutes	Clostridia	Clostridiales	Clostridiales vadinBB60 group	unknown genus	unknown species
	Cluster_121	Firmicutes	Clostridia	Clostridiales	Clostridiales vadinBB60 group	unknown genus	unknown species
	Cluster_88	Firmicutes	Clostridia	Clostridiales	Clostridiales vadinBB60 group	unknown genus	unknown species
	Cluster_103	Firmicutes	Clostridia	Clostridiales	Clostridiales vadinBB60 group	unknown genus	unknown species
	Cluster_557	Firmicutes	Clostridia	Clostridiales	Clostridiales vadinBB60 group	unknown genus	unknown species
	Cluster_32	Firmicutes	Clostridia	Clostridiales	Clostridiales vadinBB60 group	unknown genus	unknown species
	Cluster_372	Firmicutes	Clostridia	Clostridiales	Clostridiales vadinBB60 group	unknown genus	unknown species
	Cluster_479	Firmicutes	Clostridia	Clostridiales	Clostridiales vadinBB60 group	unknown genus	unknown species
	Cluster_26	Firmicutes	Clostridia	Clostridiales	Clostridiales vadinBB60 group	unknown genus	unknown species
	Cluster_55	Firmicutes	Clostridia	Clostridiales	Clostridiales vadinBB60 group	unknown genus	unknown species
	Cluster_593	Firmicutes	Clostridia	Clostridiales	Clostridiales vadinBB60 group	unknown genus	unknown species
	Cluster_439	Firmicutes	Clostridia	Clostridiales	Clostridiales vadinBB60 group	unknown genus	unknown species
	Cluster_261	Firmicutes	Clostridia	Clostridiales	Clostridiales vadinBB60 group	unknown genus	unknown species
	Cluster_241	Firmicutes	Clostridia	Clostridiales	Clostridiales vadinBB60 group	unknown genus	unknown species
	Cluster_343	Firmicutes	Clostridia	Clostridiales	Clostridiales vadinBB60 group	unknown genus	unknown species
	Cluster_326	Firmicutes	Clostridia	Clostridiales	Clostridiales vadinBB60 group	unknown genus	unknown species
	Cluster_277	Firmicutes	Clostridia	Clostridiales	Clostridiales vadinBB60 group	unknown genus	unknown species
	Cluster_117	Firmicutes	Clostridia	Clostridiales	Clostridiales vadinBB60 group	unknown genus	unknown species
	Cluster_292	Firmicutes	Clostridia	Clostridiales	Clostridiales vadinBB60 group	unknown genus	unknown species
	Cluster_273	Firmicutes	Clostridia	Clostridiales	Clostridiales vadinBB60 group	unknown genus	unknown species
	Cluster_92	Firmicutes	Clostridia	Clostridiales	Clostridiales vadinBB60 group	unknown genus	unknown species
	Cluster_226	Firmicutes	Clostridia	Clostridiales	Clostridiales vadinBB60 group	unknown genus	unknown species
	Cluster_195	Actinobacteria	Coriobacteriia	Coriobacteriales	Eggerthellaceae	CHKCI002	Coriobacteriaceae bacterium CHKCI002
	Cluster_596	Firmicutes	Clostridia	Clostridiales	Ruminococcaceae	Faecalibacterium	unknown species
	Cluster_544	Proteobacteria	Gammaproteobacteria	Enterobacteriales	Enterobacteriaceae	Escherichia-Shigella	unknown species
	Cluster_396	Proteobacteria	Gammaproteobacteria	Enterobacteriales	Enterobacteriaceae	Proteus	unknown species
	Cluster_453	Proteobacteria	Gammaproteobacteria	Enterobacteriales	Enterobacteriaceae	Escherichia-Shigella	unknown species
	Cluster_422	Proteobacteria	Gammaproteobacteria	Enterobacteriales	Enterobacteriaceae	Escherichia-Shigella	unknown species
	Cluster_3	Proteobacteria	Gammaproteobacteria	unknown order	unknown family	unknown genus	unknown species
	Cluster_711	Proteobacteria	Gammaproteobacteria	Enterobacteriales	Enterobacteriaceae	Escherichia-Shigella	Streptomyces sp.
	Cluster_759	Proteobacteria	Gammaproteobacteria	Enterobacteriales	Enterobacteriaceae	Escherichia-Shigella	unknown species
	Cluster_474	Firmicutes	Clostridia	Clostridiales	Ruminococcaceae	Papillibacter	unknown species
	Cluster_308	Firmicutes	Clostridia	Clostridiales	Ruminococcaceae	unknown genus	unknown species
	Cluster_252	Firmicutes	Clostridia	Clostridiales	Ruminococcaceae	Ruminococcaceae UCG-013	unknown species
	Cluster_98	Firmicutes	Clostridia	Clostridiales	Ruminococcaceae	Ruminococcaceae UCG-013	unknown species
	Cluster_475	Firmicutes	Clostridia	Clostridiales	Ruminococcaceae	unknown genus	unknown species
	Cluster_56	Firmicutes	Clostridia	Clostridiales	Ruminococcaceae	Butyricicoccus	unknown species
	Cluster_43	Firmicutes	Clostridia	Clostridiales	Ruminococcaceae	Butyricicoccus	unknown species
	Cluster_813	Firmicutes	Clostridia	Clostridiales	Ruminococcaceae	Butyricicoccus	unknown species
	Cluster_712	Firmicutes	Clostridia	Clostridiales	Ruminococcaceae	Butyricicoccus	unknown species
	Cluster_174	Firmicutes	Clostridia	Clostridiales	Ruminococcaceae	Ruminiclostridium 9	unknown species
	Cluster_242	Firmicutes	Clostridia	Clostridiales	Ruminococcaceae	unknown genus	unknown species
	Cluster_81	Firmicutes	Clostridia	Clostridiales	Ruminococcaceae	unknown genus	unknown species
	Cluster_135	Firmicutes	Clostridia	Clostridiales	Ruminococcaceae	unknown genus	unknown species
	Cluster_187	Firmicutes	Clostridia	Clostridiales	Ruminococcaceae	unknown genus	unknown species
	Cluster_79	Firmicutes	Clostridia	Clostridiales	Ruminococcaceae	Pseudoflavonifractor	Pseudoflavonifractor capillosus
	Cluster_167	Firmicutes	Clostridia	Clostridiales	Ruminococcaceae	Flavonifractor	unknown species
	Cluster_113	Firmicutes	Clostridia	Clostridiales	Ruminococcaceae	unknown genus	unknown species
	Cluster_35	Firmicutes	Clostridia	Clostridiales	Ruminococcaceae	unknown genus	Clostridium sp.
	Cluster_560	Firmicutes	Clostridia	Clostridiales	Ruminococcaceae	unknown genus	Clostridium sp.
	Cluster_143	Firmicutes	Clostridia	Clostridiales	Ruminococcaceae	Flavonifractor	unknown species
	Cluster_100	Firmicutes	Clostridia	Clostridiales	Ruminococcaceae	unknown genus	unknown species
	Cluster_109	Firmicutes	Clostridia	Clostridiales	Ruminococcaceae	unknown genus	unknown species
	Cluster_14	Firmicutes	Clostridia	Clostridiales	Ruminococcaceae	Flavonifractor	unknown species
	Cluster_625	Firmicutes	Clostridia	Clostridiales	Ruminococcaceae	Flavonifractor	unknown species
	Cluster_631	Firmicutes	Clostridia	Clostridiales	Ruminococcaceae	Flavonifractor	unknown species
	Cluster_301	Firmicutes	Clostridia	Clostridiales	Ruminococcaceae	Flavonifractor	unknown species
	Cluster_918	Firmicutes	Clostridia	Clostridiales	Ruminococcaceae	Flavonifractor	unknown species
	Cluster_76	Firmicutes	Clostridia	Clostridiales	Ruminococcaceae	unknown genus	unknown species
	Cluster_238	Firmicutes	Clostridia	Clostridiales	Ruminococcaceae	Flavonifractor	unknown species
	Cluster_496	Firmicutes	Clostridia	Clostridiales	Ruminococcaceae	Ruminiclostridium 9	unknown species
	Cluster_165	Firmicutes	Clostridia	Clostridiales	Ruminococcaceae	Intestinimonas	unknown species
	Cluster_209	Firmicutes	Clostridia	Clostridiales	Ruminococcaceae	Intestinimonas	unknown species
	Cluster_443	Firmicutes	Clostridia	Clostridiales	Ruminococcaceae	Ruminiclostridium 9	unknown species
	Cluster_8	Firmicutes	Clostridia	Clostridiales	Ruminococcaceae	Ruminiclostridium 9	unknown species
	Cluster_432	Firmicutes	Clostridia	Clostridiales	Ruminococcaceae	unknown genus	unknown species
	Cluster_124	Firmicutes	Clostridia	Clostridiales	Ruminococcaceae	Ruminiclostridium 9	unknown species
	Cluster_415	Firmicutes	Clostridia	Clostridiales	Ruminococcaceae	Ruminiclostridium 9	unknown species
	Cluster_237	Firmicutes	Clostridia	Clostridiales	Ruminococcaceae	unknown genus	unknown species
	Cluster_34	Firmicutes	Clostridia	Clostridiales	Ruminococcaceae	Ruminiclostridium	unknown species
	Cluster_208	Firmicutes	Clostridia	Clostridiales	Ruminococcaceae	Ruminiclostridium	unknown species
	Cluster_517	Firmicutes	Clostridia	Clostridiales	Ruminococcaceae	Ruminiclostridium 9	unknown species
	Cluster_182	Firmicutes	Clostridia	Clostridiales	Ruminococcaceae	Ruminiclostridium	unknown species
	Cluster_126	Firmicutes	Clostridia	Clostridiales	Ruminococcaceae	Oscillospira	unknown species
	Cluster_416	Firmicutes	Clostridia	Clostridiales	Ruminococcaceae	Oscillibacter	unknown species
	Cluster_429	Firmicutes	Clostridia	Clostridiales	Ruminococcaceae	Oscillibacter	unknown species
	Cluster_204	Firmicutes	Clostridia	Clostridiales	Ruminococcaceae	Oscillibacter	unknown species
	Cluster_255	Firmicutes	Clostridia	Clostridiales	Ruminococcaceae	Oscillibacter	unknown species
	Cluster_386	Firmicutes	Clostridia	Clostridiales	Ruminococcaceae	Oscillibacter	unknown species
	Cluster_19	Firmicutes	Clostridia	Clostridiales	Ruminococcaceae	Oscillibacter	unknown species
	Cluster_330	Firmicutes	Clostridia	Clostridiales	Ruminococcaceae	Oscillibacter	unknown species
	Cluster_505	Firmicutes	Clostridia	Clostridiales	Ruminococcaceae	Oscillibacter	unknown species
	Cluster_31	Firmicutes	Clostridia	Clostridiales	Ruminococcaceae	Oscillibacter	unknown species
	Cluster_37	Firmicutes	Clostridia	Clostridiales	Ruminococcaceae	Oscillibacter	unknown species
	Cluster_313	Firmicutes	Clostridia	Clostridiales	Ruminococcaceae	Oscillibacter	unknown species
	Cluster_150	Firmicutes	Clostridia	Clostridiales	Ruminococcaceae	Ruminococcaceae NK4A214 group	unknown species
	Cluster_75	Firmicutes	Clostridia	Clostridiales	Ruminococcaceae	Ruminococcaceae UCG-005	unknown species
	Cluster_527	Firmicutes	Clostridia	Clostridiales	Ruminococcaceae	Ruminococcaceae UCG-005	unknown species
	Cluster_160	Firmicutes	Clostridia	Clostridiales	Lachnospiraceae	unknown genus	unknown species
	Cluster_94	Firmicutes	Clostridia	Clostridiales	Lachnospiraceae	unknown genus	unknown species
	Cluster_90	Firmicutes	Clostridia	Clostridiales	Lachnospiraceae	unknown genus	unknown species
	Cluster_145	Firmicutes	Clostridia	Clostridiales	Lachnospiraceae	unknown genus	unknown species
	Cluster_20	Firmicutes	Clostridia	Clostridiales	Lachnospiraceae	unknown genus	unknown species
	Cluster_528	Firmicutes	Clostridia	Clostridiales	Lachnospiraceae	unknown genus	unknown species
	Cluster_912	Firmicutes	Clostridia	Clostridiales	Lachnospiraceae	unknown genus	unknown species
	Cluster_451	Firmicutes	Clostridia	Clostridiales	Lachnospiraceae	Lachnoclostridium	unknown species
	Cluster_497	Firmicutes	Clostridia	Clostridiales	Lachnospiraceae	unknown genus	unknown species
	Cluster_409	Firmicutes	Clostridia	Clostridiales	Lachnospiraceae	unknown genus	unknown species
	Cluster_105	Firmicutes	Clostridia	Clostridiales	Lachnospiraceae	Blautia	unknown species
	Cluster_538	Firmicutes	Clostridia	Clostridiales	Lachnospiraceae	unknown genus	unknown species
	Cluster_215	Firmicutes	Clostridia	Clostridiales	Lachnospiraceae	Lachnospiraceae FCS020 group	unknown species
	Cluster_222	Firmicutes	Clostridia	Clostridiales	Lachnospiraceae	Lachnospiraceae FCS020 group	unknown species
	Cluster_522	Firmicutes	Clostridia	Clostridiales	Lachnospiraceae	unknown genus	unknown species
	Cluster_549	Firmicutes	Clostridia	Clostridiales	Lachnospiraceae	[Ruminococcus] gauvreauii group	unknown species
	Cluster_99	Firmicutes	Clostridia	Clostridiales	Lachnospiraceae	[Ruminococcus] gauvreauii group	unknown species
	Cluster_284	Firmicutes	Clostridia	Clostridiales	Lachnospiraceae	[Ruminococcus] gauvreauii group	unknown species
	Cluster_362	Firmicutes	Clostridia	Clostridiales	Lachnospiraceae	unknown genus	unknown species
	Cluster_461	Firmicutes	Clostridia	Clostridiales	Lachnospiraceae	Lachnospiraceae FE2018 group	unknown species
	Cluster_42	Firmicutes	Clostridia	Clostridiales	Lachnospiraceae	Lachnospiraceae FE2018 group	unknown species
	Cluster_258	Firmicutes	Clostridia	Clostridiales	Lachnospiraceae	Lachnospiraceae FE2018 group	unknown species
	Cluster_69	Firmicutes	Clostridia	Clostridiales	Lachnospiraceae	Blautia	unknown species
	Cluster_205	Firmicutes	Clostridia	Clostridiales	Lachnospiraceae	Blautia	unknown species
	Cluster_64	Firmicutes	Clostridia	Clostridiales	Lachnospiraceae	Blautia	unknown species
	Cluster_196	Firmicutes	Clostridia	Clostridiales	Lachnospiraceae	Agathobacter	unknown species
	Cluster_175	Firmicutes	Clostridia	Clostridiales	Lachnospiraceae	Fusicatenibacter	unknown species
	Cluster_540	Firmicutes	Clostridia	Clostridiales	Lachnospiraceae	Fusicatenibacter	unknown species
	Cluster_40	Firmicutes	Clostridia	Clostridiales	Lachnospiraceae	Fusicatenibacter	unknown species
	Cluster_219	Firmicutes	Clostridia	Clostridiales	Lachnospiraceae	Fusicatenibacter	unknown species
	Cluster_41	Firmicutes	Clostridia	Clostridiales	Lachnospiraceae	Fusicatenibacter	unknown species
	Cluster_18	Firmicutes	Clostridia	Clostridiales	Lachnospiraceae	unknown genus	unknown species
	Cluster_426	Firmicutes	Clostridia	Clostridiales	Lachnospiraceae	unknown genus	unknown species
	Cluster_280	Firmicutes	Clostridia	Clostridiales	Lachnospiraceae	[Ruminococcus] torques group	unknown species
	Cluster_104	Firmicutes	Clostridia	Clostridiales	Lachnospiraceae	Eisenbergiella	unknown species
	Cluster_407	Firmicutes	Clostridia	Clostridiales	Lachnospiraceae	[Ruminococcus] torques group	unknown species
	Cluster_257	Firmicutes	Clostridia	Clostridiales	Lachnospiraceae	[Ruminococcus] torques group	Ruminococcus sp.
	Cluster_281	Firmicutes	Clostridia	Clostridiales	Lachnospiraceae	[Ruminococcus] torques group	Ruminococcus sp.
	Cluster_288	Firmicutes	Clostridia	Clostridiales	Lachnospiraceae	[Ruminococcus] torques group	unknown species
	Cluster_541	Firmicutes	Clostridia	Clostridiales	Lachnospiraceae	[Ruminococcus] torques group	unknown species
	Cluster_11	Firmicutes	Clostridia	Clostridiales	Lachnospiraceae	[Ruminococcus] torques group	unknown species
	Cluster_462	Firmicutes	Clostridia	Clostridiales	Lachnospiraceae	[Ruminococcus] torques group	unknown species
	Cluster_200	Firmicutes	Clostridia	Clostridiales	Lachnospiraceae	[Ruminococcus] torques group	unknown species
	Cluster_82	Firmicutes	Clostridia	Clostridiales	Lachnospiraceae	[Ruminococcus] torques group	unknown species
	Cluster_49	Firmicutes	Clostridia	Clostridiales	Lachnospiraceae	[Ruminococcus] torques group	unknown species
	Cluster_866	Firmicutes	Clostridia	Clostridiales	Lachnospiraceae	[Ruminococcus] torques group	unknown species
	Cluster_57	Firmicutes	Clostridia	Clostridiales	Lachnospiraceae	[Ruminococcus] torques group	unknown species
	Cluster_4	Firmicutes	Clostridia	Clostridiales	Lachnospiraceae	[Ruminococcus] torques group	unknown species
	Cluster_383	Firmicutes	Clostridia	Clostridiales	Lachnospiraceae	[Ruminococcus] torques group	unknown species
	Cluster_350	Firmicutes	Clostridia	Clostridiales	Lachnospiraceae	[Ruminococcus] torques group	unknown species
	Cluster_234	Firmicutes	Clostridia	Clostridiales	Lachnospiraceae	[Ruminococcus] torques group	unknown species
	Cluster_225	Firmicutes	Clostridia	Clostridiales	Lachnospiraceae	[Ruminococcus] torques group	unknown species
	Cluster_96	Firmicutes	Clostridia	Clostridiales	Lachnospiraceae	[Ruminococcus] torques group	unknown species
	Cluster_170	Firmicutes	Clostridia	Clostridiales	Lachnospiraceae	[Ruminococcus] torques group	metagenome
	Cluster_214	Firmicutes	Clostridia	Clostridiales	Lachnospiraceae	[Ruminococcus] torques group	unknown species
	Cluster_431	Firmicutes	Clostridia	Clostridiales	Lachnospiraceae	unknown genus	unknown species
	Cluster_414	Firmicutes	Clostridia	Clostridiales	Lachnospiraceae	unknown genus	unknown species
	Cluster_2	Firmicutes	Clostridia	Clostridiales	Lachnospiraceae	[Ruminococcus] torques group	metagenome
	Cluster_298	Firmicutes	Clostridia	Clostridiales	Lachnospiraceae	[Ruminococcus] torques group	metagenome
	Cluster_761	Firmicutes	Clostridia	Clostridiales	Lachnospiraceae	[Ruminococcus] torques group	metagenome
	Cluster_212	Firmicutes	Clostridia	Clostridiales	Lachnospiraceae	[Ruminococcus] torques group	metagenome
	Cluster_539	Firmicutes	Clostridia	Clostridiales	Lachnospiraceae	[Ruminococcus] torques group	metagenome
	Cluster_312	Firmicutes	Clostridia	Clostridiales	Lachnospiraceae	[Ruminococcus] torques group	metagenome
	Cluster_860	Firmicutes	Clostridia	Clostridiales	Lachnospiraceae	[Ruminococcus] torques group	metagenome
	Cluster_231	Firmicutes	Clostridia	Clostridiales	Lachnospiraceae	[Ruminococcus] torques group	metagenome
	Cluster_563	Firmicutes	Clostridia	Clostridiales	Lachnospiraceae	unknown genus	unknown species
	Cluster_45	Firmicutes	Clostridia	Clostridiales	Lachnospiraceae	unknown genus	unknown species
	Cluster_53	Firmicutes	Clostridia	Clostridiales	Lachnospiraceae	unknown genus	unknown species
	Cluster_468	Firmicutes	Clostridia	Clostridiales	Lachnospiraceae	unknown genus	unknown species
	Cluster_84	Firmicutes	Clostridia	Clostridiales	Lachnospiraceae	unknown genus	unknown species
	Cluster_127	Firmicutes	Clostridia	Clostridiales	Lachnospiraceae	unknown genus	unknown species
	Cluster_571	Firmicutes	Clostridia	Clostridiales	Lachnospiraceae	unknown genus	unknown species
	Cluster_108	Firmicutes	Clostridia	Clostridiales	Lachnospiraceae	Sellimonas	unknown species
	Cluster_360	Firmicutes	Clostridia	Clostridiales	Lachnospiraceae	Sellimonas	unknown species
	Cluster_433	Firmicutes	Clostridia	Clostridiales	Lachnospiraceae	unknown genus	unknown species
	Cluster_691	Firmicutes	Clostridia	Clostridiales	Lachnospiraceae	unknown genus	unknown species
	Cluster_317	Firmicutes	Clostridia	Clostridiales	Lachnospiraceae	Lachnospiraceae UCG-008	unknown species
	Cluster_434	Firmicutes	Clostridia	Clostridiales	Lachnospiraceae	Fusicatenibacter	unknown species
	Cluster_25	Firmicutes	Clostridia	Clostridiales	Lachnospiraceae	Eisenbergiella	unknown species
	Cluster_260	Firmicutes	Clostridia	Clostridiales	Lachnospiraceae	unknown genus	unknown species
	Cluster_190	Firmicutes	Clostridia	Clostridiales	Lachnospiraceae	unknown genus	unknown species
	Cluster_480	Firmicutes	Clostridia	Clostridiales	Lachnospiraceae	Lachnospiraceae NK4A136 group	unknown species
	Cluster_683	Firmicutes	Clostridia	Clostridiales	Lachnospiraceae	Lachnospiraceae NK4A136 group	unknown species
	Cluster_254	Firmicutes	Clostridia	Clostridiales	Lachnospiraceae	unknown genus	unknown species
	Cluster_22	Firmicutes	Clostridia	Clostridiales	Lachnospiraceae	unknown genus	unknown species
	Cluster_794	Firmicutes	Clostridia	Clostridiales	Lachnospiraceae	Lachnoclostridium	unknown species
	Cluster_484	Firmicutes	Clostridia	Clostridiales	Lachnospiraceae	unknown genus	unknown species
	Cluster_230	Firmicutes	Clostridia	Clostridiales	Lachnospiraceae	unknown genus	unknown species
	Cluster_935	Firmicutes	Clostridia	Clostridiales	Lachnospiraceae	unknown genus	unknown species
	Cluster_590	Firmicutes	Clostridia	Clostridiales	Lachnospiraceae	Eisenbergiella	unknown species
	Cluster_403	Firmicutes	Clostridia	Clostridiales	Lachnospiraceae	Eisenbergiella	unknown species
	Cluster_299	Firmicutes	Clostridia	Clostridiales	Lachnospiraceae	Eisenbergiella	unknown species
	Cluster_157	Firmicutes	Clostridia	Clostridiales	Lachnospiraceae	Eisenbergiella	unknown species
	Cluster_177	Firmicutes	Clostridia	Clostridiales	Lachnospiraceae	Eisenbergiella	unknown species
	Cluster_1	Firmicutes	Clostridia	Clostridiales	Lachnospiraceae	Eisenbergiella	unknown species
	Cluster_895	Firmicutes	Clostridia	Clostridiales	Lachnospiraceae	Eisenbergiella	unknown species
	Cluster_333	Firmicutes	Clostridia	Clostridiales	Lachnospiraceae	Eisenbergiella	unknown species
	Cluster_607	Firmicutes	Clostridia	Clostridiales	Lachnospiraceae	Eisenbergiella	unknown species
	Cluster_282	Firmicutes	Clostridia	Clostridiales	Lachnospiraceae	Eisenbergiella	unknown species
	Cluster_502	Firmicutes	Clostridia	Clostridiales	Lachnospiraceae	Eisenbergiella	unknown species
	Cluster_232	Firmicutes	Clostridia	Clostridiales	Lachnospiraceae	Eisenbergiella	unknown species
	Cluster_445	Firmicutes	Clostridia	Clostridiales	Lachnospiraceae	Lachnoclostridium	unknown species
	Cluster_521	Firmicutes	Clostridia	Clostridiales	Lachnospiraceae	unknown genus	unknown species
	Cluster_269	Firmicutes	Clostridia	Clostridiales	Lachnospiraceae	Eisenbergiella	unknown species
	Cluster_263	Firmicutes	Clostridia	Clostridiales	Lachnospiraceae	unknown genus	unknown species
	Cluster_428	Firmicutes	Clostridia	Clostridiales	Lachnospiraceae	unknown genus	unknown species
	Cluster_454	Firmicutes	Clostridia	Clostridiales	Lachnospiraceae	Eisenbergiella	unknown species
	Cluster_490	Firmicutes	Clostridia	Clostridiales	Lachnospiraceae	unknown genus	unknown species
	Cluster_568	Firmicutes	Clostridia	Clostridiales	Lachnospiraceae	unknown genus	unknown species
	Cluster_106	Firmicutes	Clostridia	Clostridiales	Lachnospiraceae	Lachnospiraceae UCG-008	unknown species
	Cluster_438	Firmicutes	Clostridia	Clostridiales	Lachnospiraceae	unknown genus	unknown species
	Cluster_470	Firmicutes	Clostridia	Clostridiales	Lachnospiraceae	unknown genus	unknown species
	Cluster_559	Firmicutes	Clostridia	Clostridiales	Lachnospiraceae	unknown genus	unknown species
	Cluster_10	Firmicutes	Clostridia	Clostridiales	Lachnospiraceae	unknown genus	unknown species
	Cluster_536	Firmicutes	Clostridia	Clostridiales	Lachnospiraceae	unknown genus	unknown species
	Cluster_592	Firmicutes	Clostridia	Clostridiales	Lachnospiraceae	unknown genus	unknown species
	Cluster_395	Firmicutes	Clostridia	Clostridiales	Lachnospiraceae	unknown genus	unknown species
	Cluster_514	Firmicutes	Clostridia	Clostridiales	Lachnospiraceae	unknown genus	unknown species
	Cluster_518	Firmicutes	Clostridia	Clostridiales	Lachnospiraceae	unknown genus	unknown species
	Cluster_68	Firmicutes	Clostridia	Clostridiales	Lachnospiraceae	unknown genus	unknown species
	Cluster_153	Firmicutes	Clostridia	Clostridiales	Lachnospiraceae	Eisenbergiella	unknown species
	Cluster_134	Firmicutes	Clostridia	Clostridiales	Lachnospiraceae	unknown genus	unknown species
	Cluster_131	Firmicutes	Clostridia	Clostridiales	Lachnospiraceae	Sellimonas	Lachnoclostridium phocaeense
	Cluster_531	Firmicutes	Clostridia	Clostridiales	Lachnospiraceae	Sellimonas	Lachnoclostridium phocaeense
	Cluster_147	Firmicutes	Clostridia	Clostridiales	Lachnospiraceae	Lachnoclostridium	unknown species
	Cluster_558	Firmicutes	Clostridia	Clostridiales	Lachnospiraceae	Lachnoclostridium	unknown species
	Cluster_337	Firmicutes	Clostridia	Clostridiales	Lachnospiraceae	unknown genus	unknown species
	Cluster_33	Firmicutes	Clostridia	Clostridiales	Lachnospiraceae	unknown genus	unknown species
	Cluster_112	Firmicutes	Clostridia	Clostridiales	Lachnospiraceae	unknown genus	unknown species
	Cluster_161	Firmicutes	Clostridia	Clostridiales	Lachnospiraceae	Lachnoclostridium	unknown species
	Cluster_580	Firmicutes	Clostridia	Clostridiales	Lachnospiraceae	Lachnoclostridium	unknown species
	Cluster_77	Firmicutes	Clostridia	Clostridiales	Lachnospiraceae	unknown genus	unknown species
	Cluster_63	Firmicutes	Clostridia	Clostridiales	Lachnospiraceae	Lachnoclostridium	unknown species
	Cluster_535	Firmicutes	Clostridia	Clostridiales	Lachnospiraceae	Lachnospiraceae ND3007 group	unknown species
	Cluster_481	Firmicutes	Clostridia	Clostridiales	Lachnospiraceae	Lachnoclostridium	unknown species
	Cluster_516	Firmicutes	Clostridia	Clostridiales	Lachnospiraceae	Lachnoclostridium	unknown species
	Cluster_412	Firmicutes	Clostridia	Clostridiales	Lachnospiraceae	Lachnoclostridium	unknown species
	Cluster_684	Firmicutes	Clostridia	Clostridiales	Lachnospiraceae	Lachnoclostridium	unknown species
	Cluster_13	Firmicutes	Clostridia	Clostridiales	Lachnospiraceae	Lachnoclostridium	unknown species
	Cluster_485	Firmicutes	Clostridia	Clostridiales	Lachnospiraceae	Lachnoclostridium	unknown species
	Cluster_537	Firmicutes	Clostridia	Clostridiales	Lachnospiraceae	unknown genus	unknown species
	Cluster_679	Firmicutes	Clostridia	Clostridiales	Lachnospiraceae	unknown genus	unknown species
	Cluster_967	Firmicutes	Clostridia	Clostridiales	Lachnospiraceae	unknown genus	unknown species
	Cluster_507	Firmicutes	Clostridia	Clostridiales	Lachnospiraceae	[Ruminococcus] torques group	unknown species
	Cluster_648	Firmicutes	Clostridia	Clostridiales	Lachnospiraceae	Lachnoclostridium	unknown species
	Cluster_892	Firmicutes	Clostridia	Clostridiales	Lachnospiraceae	unknown genus	unknown species
	Cluster_289	Firmicutes	Clostridia	Clostridiales	Lachnospiraceae	unknown genus	unknown species
	Cluster_95	Firmicutes	Clostridia	Clostridiales	Lachnospiraceae	Lachnoclostridium	unknown species
	Cluster_424	Firmicutes	Clostridia	Clostridiales	Lachnospiraceae	unknown genus	unknown species
	Cluster_685	Firmicutes	Clostridia	Clostridiales	Lachnospiraceae	unknown genus	unknown species
	Cluster_510	Firmicutes	Clostridia	Clostridiales	Lachnospiraceae	unknown genus	unknown species
	Cluster_775	Firmicutes	Clostridia	Clostridiales	Lachnospiraceae	unknown genus	unknown species
	Cluster_5	Firmicutes	Clostridia	Clostridiales	Lachnospiraceae	unknown genus	unknown species
	Cluster_499	Firmicutes	Clostridia	Clostridiales	Lachnospiraceae	unknown genus	unknown species
	Cluster_570	Firmicutes	Clostridia	Clostridiales	Lachnospiraceae	Roseburia	unknown species
	Cluster_667	Firmicutes	Clostridia	Clostridiales	Lachnospiraceae	Lachnospiraceae UCG-006	unknown species
	Cluster_722	Firmicutes	Clostridia	Clostridiales	Lachnospiraceae	Anaerosporobacter	unknown species
	Cluster_543	Firmicutes	Clostridia	Clostridiales	Lachnospiraceae	Lachnospiraceae NC2004 group	unknown species
	Cluster_651	Firmicutes	Clostridia	Clostridiales	Lachnospiraceae	Eisenbergiella	unknown species
	Cluster_735	Firmicutes	Clostridia	Clostridiales	Lachnospiraceae	Anaerosporobacter	unknown species
	Cluster_863	Firmicutes	Clostridia	Clostridiales	Lachnospiraceae	Anaerosporobacter	unknown species
	Cluster_619	Firmicutes	Clostridia	Clostridiales	Lachnospiraceae	GCA-900066575	unknown species
	Cluster_781	Firmicutes	Clostridia	Clostridiales	Lachnospiraceae	Anaerosporobacter	unknown species
	Cluster_338	Firmicutes	Clostridia	Clostridiales	Lachnospiraceae	unknown genus	unknown species
	Cluster_435	Firmicutes	Clostridia	Clostridiales	Lachnospiraceae	unknown genus	unknown species
	Cluster_287	Firmicutes	Clostridia	Clostridiales	Lachnospiraceae	unknown genus	unknown species
	Cluster_272	Firmicutes	Clostridia	Clostridiales	Lachnospiraceae	unknown genus	unknown species
	Cluster_243	Firmicutes	Clostridia	Clostridiales	Lachnospiraceae	unknown genus	unknown species
	Cluster_394	Firmicutes	Clostridia	Clostridiales	Lachnospiraceae	unknown genus	unknown species
	Cluster_132	Firmicutes	Clostridia	Clostridiales	Lachnospiraceae	GCA-900066575	unknown species
	Cluster_566	Firmicutes	Clostridia	Clostridiales	Lachnospiraceae	unknown genus	unknown species
	Cluster_378	Firmicutes	Clostridia	Clostridiales	Lachnospiraceae	GCA-900066575	unknown species
	Cluster_256	Firmicutes	Clostridia	Clostridiales	Lachnospiraceae	GCA-900066575	unknown species
	Cluster_51	Firmicutes	Clostridia	Clostridiales	Lachnospiraceae	GCA-900066575	unknown species
	Cluster_7	Firmicutes	Clostridia	Clostridiales	Lachnospiraceae	GCA-900066575	unknown species
	Cluster_392	Firmicutes	Clostridia	Clostridiales	Lachnospiraceae	GCA-900066575	unknown species
	Cluster_80	Firmicutes	Clostridia	Clostridiales	Lachnospiraceae	GCA-900066575	unknown species
	Cluster_459	Firmicutes	Clostridia	Clostridiales	Lachnospiraceae	Lachnoclostridium	unknown species
	Cluster_572	Firmicutes	Clostridia	Clostridiales	Lachnospiraceae	GCA-900066575	unknown species
	Cluster_633	Firmicutes	Clostridia	Clostridiales	Lachnospiraceae	GCA-900066575	unknown species
	Cluster_790	Firmicutes	Clostridia	Clostridiales	Ruminococcaceae	Ruminococcus 1	unknown species
	Cluster_85	Firmicutes	Clostridia	Clostridiales	Ruminococcaceae	Ruminococcus 1	unknown species
	Cluster_400	Firmicutes	Clostridia	Clostridiales	Ruminococcaceae	Ruminococcus 1	unknown species
	Cluster_575	Firmicutes	Clostridia	Clostridiales	Lachnospiraceae	unknown genus	unknown species
	Cluster_169	Firmicutes	Clostridia	Clostridiales	Lachnospiraceae	unknown genus	unknown species
	Cluster_530	Firmicutes	Clostridia	Clostridiales	Lachnospiraceae	unknown genus	unknown species
	Cluster_523	Firmicutes	Clostridia	Clostridiales	Lachnospiraceae	Lachnospira	unknown species
	Cluster_376	Firmicutes	Clostridia	Clostridiales	Lachnospiraceae	CHKCI001	unknown species
	Cluster_567	Firmicutes	Clostridia	Clostridiales	Lachnospiraceae	CHKCI001	unknown species
	Cluster_192	Firmicutes	Clostridia	Clostridiales	Lachnospiraceae	unknown genus	unknown species
	Cluster_345	Firmicutes	Clostridia	Clostridiales	Lachnospiraceae	unknown genus	unknown species
	Cluster_60	Firmicutes	Clostridia	Clostridiales	Lachnospiraceae	Anaerostipes	unknown species
	Cluster_348	Firmicutes	Clostridia	Clostridiales	Lachnospiraceae	Anaerostipes	unknown species
	Cluster_615	Firmicutes	Clostridia	Clostridiales	Defluviitaleaceae	Defluviitaleaceae UCG-011	unknown species
	Cluster_141	Firmicutes	Clostridia	Clostridiales	Lachnospiraceae	unknown genus	unknown species
	Cluster_180	Firmicutes	Clostridia	Clostridiales	Lachnospiraceae	Tyzzerella	unknown species
	Cluster_986	Firmicutes	Clostridia	Clostridiales	Lachnospiraceae	Tyzzerella	unknown species
	Cluster_471	Firmicutes	Clostridia	Clostridiales	Lachnospiraceae	Tyzzerella	unknown species
	Cluster_136	Firmicutes	Clostridia	Clostridiales	Lachnospiraceae	unknown genus	unknown species
	Cluster_30	Firmicutes	Clostridia	Clostridiales	Lachnospiraceae	Tyzzerella	unknown species
	Cluster_155	Firmicutes	Clostridia	Clostridiales	Lachnospiraceae	ASF356	unknown species
	Cluster_62	Firmicutes	Clostridia	Clostridiales	Lachnospiraceae	ASF356	unknown species
	Cluster_304	Firmicutes	Clostridia	Clostridiales	Lachnospiraceae	ASF356	unknown species
	Cluster_185	Firmicutes	Clostridia	Clostridiales	Lachnospiraceae	Lachnospiraceae UCG-010	unknown species
	Cluster_139	Firmicutes	Clostridia	Clostridiales	Lachnospiraceae	Tyzzerella 3	unknown species
	Cluster_151	Firmicutes	Clostridia	Clostridiales	Lachnospiraceae	Tyzzerella 3	unknown species
	Cluster_265	Firmicutes	Clostridia	Clostridiales	Lachnospiraceae	Tyzzerella 3	unknown species
	Cluster_86	Firmicutes	Clostridia	Clostridiales	Lachnospiraceae	[Eubacterium] hallii group	unknown species
	Cluster_483	Firmicutes	Clostridia	Clostridiales	Lachnospiraceae	[Eubacterium] hallii group	unknown species
	Cluster_923	Firmicutes	Clostridia	Clostridiales	Lachnospiraceae	Lachnospiraceae NK4A136 group	unknown species
	Cluster_365	Firmicutes	Clostridia	Clostridiales	Lachnospiraceae	Lachnospiraceae UCG-008	unknown species
	Cluster_630	Firmicutes	Clostridia	Clostridiales	Ruminococcaceae	Ruminococcaceae UCG-014	unknown species
	Cluster_21	Firmicutes	Clostridia	Clostridiales	Ruminococcaceae	Ruminococcaceae UCG-014	unknown species
	Cluster_168	Firmicutes	Clostridia	Clostridiales	Ruminococcaceae	Ruminococcaceae UCG-014	unknown species
	Cluster_339	Firmicutes	Clostridia	Clostridiales	Ruminococcaceae	Ruminococcaceae UCG-014	unknown species
	Cluster_251	Firmicutes	Clostridia	Clostridiales	Ruminococcaceae	Ruminococcaceae UCG-014	unknown species
	Cluster_179	Firmicutes	Clostridia	Clostridiales	Ruminococcaceae	Ruminococcaceae UCG-014	unknown species
	Cluster_39	Firmicutes	Clostridia	Clostridiales	Ruminococcaceae	Ruminococcaceae UCG-014	unknown species
	Cluster_228	Firmicutes	Clostridia	Clostridiales	Ruminococcaceae	Ruminococcaceae UCG-014	unknown species
	Cluster_149	Firmicutes	Clostridia	Clostridiales	Ruminococcaceae	Ruminococcaceae UCG-014	unknown species
	Cluster_91	Firmicutes	Clostridia	Clostridiales	Ruminococcaceae	Ruminococcaceae UCG-014	unknown species
	Cluster_227	Firmicutes	Clostridia	Clostridiales	Ruminococcaceae	Ruminococcaceae UCG-014	unknown species
	Cluster_17	Firmicutes	Clostridia	Clostridiales	Ruminococcaceae	Ruminococcaceae UCG-014	unknown species
	Cluster_158	Firmicutes	Clostridia	Clostridiales	Ruminococcaceae	Ruminococcaceae UCG-014	unknown species
	Cluster_306	Firmicutes	Clostridia	Clostridiales	Ruminococcaceae	Ruminococcaceae UCG-014	unknown species
	Cluster_397	Firmicutes	Clostridia	Clostridiales	Ruminococcaceae	Ruminococcaceae UCG-014	unknown species
	Cluster_489	Firmicutes	Clostridia	Clostridiales	Ruminococcaceae	Ruminococcaceae UCG-014	unknown species
	Cluster_221	Firmicutes	Clostridia	Clostridiales	Ruminococcaceae	Ruminococcaceae UCG-014	unknown species
	Cluster_156	Firmicutes	Clostridia	Clostridiales	Ruminococcaceae	Ruminococcaceae UCG-014	unknown species
	Cluster_67	Firmicutes	Clostridia	Clostridiales	Ruminococcaceae	Ruminococcaceae UCG-014	unknown species
	Cluster_331	Firmicutes	Clostridia	Clostridiales	Ruminococcaceae	Ruminococcaceae UCG-014	unknown species
	Cluster_73	Firmicutes	Clostridia	Clostridiales	Ruminococcaceae	Ruminococcaceae UCG-014	unknown species
	Cluster_366	Firmicutes	Clostridia	Clostridiales	Ruminococcaceae	Ruminococcaceae UCG-014	unknown species
	Cluster_388	Firmicutes	Clostridia	Clostridiales	Ruminococcaceae	Ruminococcaceae UCG-014	unknown species
	Cluster_47	Firmicutes	Clostridia	Clostridiales	Ruminococcaceae	Ruminococcaceae UCG-014	unknown species
	Cluster_605	Firmicutes	Clostridia	Clostridiales	Ruminococcaceae	Ruminococcaceae UCG-014	unknown species
	Cluster_93	Firmicutes	Clostridia	Clostridiales	Ruminococcaceae	Ruminococcaceae UCG-014	unknown species
	Cluster_346	Firmicutes	Clostridia	Clostridiales	Ruminococcaceae	Ruminococcaceae UCG-014	unknown species
	Cluster_74	Firmicutes	Clostridia	Clostridiales	Ruminococcaceae	Ruminococcaceae UCG-014	unknown species
	Cluster_207	Firmicutes	Clostridia	Clostridiales	Ruminococcaceae	Ruminococcaceae UCG-014	unknown species
	Cluster_65	Firmicutes	Clostridia	Clostridiales	Ruminococcaceae	Ruminococcaceae UCG-014	unknown species
	Cluster_194	Firmicutes	Clostridia	Clostridiales	Ruminococcaceae	Ruminococcaceae UCG-014	unknown species
	Cluster_315	Firmicutes	Clostridia	Clostridiales	Ruminococcaceae	Ruminococcaceae UCG-014	unknown species
	Cluster_52	Firmicutes	Clostridia	Clostridiales	Ruminococcaceae	Ruminococcaceae UCG-014	unknown species
	Cluster_456	Firmicutes	Clostridia	Clostridiales	Ruminococcaceae	Ruminococcaceae UCG-014	unknown species
	Cluster_83	Firmicutes	Clostridia	Clostridiales	Ruminococcaceae	Ruminococcaceae UCG-014	unknown species
	Cluster_564	Firmicutes	Clostridia	Clostridiales	Ruminococcaceae	Ruminococcaceae UCG-014	unknown species
	Cluster_164	Firmicutes	Clostridia	Clostridiales	Ruminococcaceae	Ruminococcaceae UCG-014	unknown species
	Cluster_327	Firmicutes	Clostridia	Clostridiales	Ruminococcaceae	Ruminococcaceae UCG-014	unknown species
	Cluster_295	Firmicutes	Clostridia	Clostridiales	Ruminococcaceae	Ruminococcaceae UCG-014	unknown species
	Cluster_107	Firmicutes	Clostridia	Clostridiales	Ruminococcaceae	Ruminococcaceae UCG-014	unknown species
	Cluster_125	Firmicutes	Clostridia	Clostridiales	Ruminococcaceae	Ruminococcaceae UCG-014	unknown species
	Cluster_128	Firmicutes	Clostridia	Clostridiales	Ruminococcaceae	Ruminococcaceae UCG-014	unknown species
	Cluster_384	Firmicutes	Clostridia	Clostridiales	Ruminococcaceae	Ruminococcaceae UCG-014	unknown species
	Cluster_146	Firmicutes	Clostridia	Clostridiales	Ruminococcaceae	Ruminococcaceae UCG-014	unknown species
	Cluster_152	Firmicutes	Clostridia	Clostridiales	Ruminococcaceae	Ruminococcaceae UCG-014	unknown species
	Cluster_89	Firmicutes	Clostridia	Clostridiales	Ruminococcaceae	Ruminococcaceae UCG-014	unknown species
	Cluster_492	Firmicutes	Clostridia	Clostridiales	Ruminococcaceae	Ruminococcaceae UCG-014	unknown species
	Cluster_78	Firmicutes	Clostridia	Clostridiales	Ruminococcaceae	Ruminococcaceae UCG-014	unknown species
	Cluster_515	Firmicutes	Clostridia	Clostridiales	Ruminococcaceae	Ruminococcaceae UCG-014	unknown species
	Cluster_120	Firmicutes	Clostridia	Clostridiales	Ruminococcaceae	Ruminococcaceae UCG-014	unknown species
	Cluster_818	Firmicutes	Clostridia	Clostridiales	Lachnospiraceae	Agathobacter	unknown species
	Cluster_839	Firmicutes	Clostridia	Clostridiales	Lachnospiraceae	Lachnospiraceae UCG-008	unknown species
	Cluster_294	Firmicutes	Clostridia	Clostridiales	Lachnospiraceae	Lachnospiraceae UCG-008	unknown species
	Cluster_812	Firmicutes	Clostridia	Clostridiales	Lachnospiraceae	Lachnospiraceae UCG-008	unknown species
	Cluster_342	Firmicutes	Clostridia	Clostridiales	Lachnospiraceae	Lachnospiraceae UCG-008	unknown species
	Cluster_247	Firmicutes	Clostridia	Clostridiales	Lachnospiraceae	Lachnospiraceae UCG-008	unknown species
	Cluster_565	Firmicutes	Clostridia	Clostridiales	Ruminococcaceae	Ruminococcaceae UCG-014	unknown species
	Cluster_677	Firmicutes	Clostridia	Clostridiales	Lachnospiraceae	Lachnospiraceae UCG-008	unknown species
	Cluster_364	Firmicutes	Clostridia	Clostridiales	Ruminococcaceae	Ruminococcus 1	unknown species
	Cluster_325	Firmicutes	Clostridia	Clostridiales	unknown family	unknown genus	unknown species
	Cluster_198	Firmicutes	Clostridia	Clostridiales	unknown family	unknown genus	unknown species
	Cluster_354	Firmicutes	Clostridia	Clostridiales	unknown family	unknown genus	unknown species
	Cluster_297	Fibrobacteres	Fibrobacteria	Fibrobacterales	Fibrobacteraceae	Fibrobacter	unknown species
	Cluster_329	Firmicutes	Clostridia	Clostridiales	Ruminococcaceae	Ruminiclostridium 9	unknown species
	Cluster_525	Firmicutes	Clostridia	Clostridiales	Ruminococcaceae	Ruminiclostridium 9	unknown species
	Cluster_520	Firmicutes	Clostridia	Clostridiales	Lachnospiraceae	Lachnospiraceae NK4A136 group	unknown species
	Cluster_576	Firmicutes	Clostridia	Clostridiales	Lachnospiraceae	Lachnospiraceae UCG-008	unknown species
	Cluster_805	Firmicutes	Bacilli	Lactobacillales	Lactobacillaceae	Lactobacillus	unknown species
	Cluster_628	Firmicutes	Clostridia	Clostridiales	Lachnospiraceae	Lachnospiraceae UCG-008	unknown species
	Cluster_250	Firmicutes	Clostridia	Clostridiales	Lachnospiraceae	Lachnospiraceae UCG-008	unknown species
	Cluster_370	Firmicutes	Clostridia	Clostridiales	Ruminococcaceae	[Eubacterium] coprostanoligenes group	unknown species
	Cluster_626	Firmicutes	Clostridia	Clostridiales	Ruminococcaceae	[Eubacterium] coprostanoligenes group	unknown species
	Cluster_404	Firmicutes	Clostridia	Clostridiales	Ruminococcaceae	unknown genus	unknown species
	Cluster_377	Firmicutes	Clostridia	Clostridiales	Ruminococcaceae	Faecalibacterium	unknown species
	Cluster_1044	Firmicutes	Clostridia	Clostridiales	Ruminococcaceae	Faecalibacterium	unknown species
	Cluster_300	Firmicutes	Clostridia	Clostridiales	Ruminococcaceae	Faecalibacterium	unknown species
	Cluster_340	Firmicutes	Clostridia	Clostridiales	Ruminococcaceae	Faecalibacterium	unknown species
	Cluster_6	Firmicutes	Clostridia	Clostridiales	Ruminococcaceae	Faecalibacterium	unknown species
	Cluster_27	Firmicutes	Clostridia	Clostridiales	Ruminococcaceae	unknown genus	unknown species
	Cluster_718	Firmicutes	Clostridia	Clostridiales	Ruminococcaceae	unknown genus	unknown species
	Cluster_623	Firmicutes	Clostridia	Clostridiales	Ruminococcaceae	unknown genus	unknown species
	Cluster_15	Firmicutes	Clostridia	Clostridiales	Ruminococcaceae	Subdoligranulum	unknown species
	Cluster_352	Firmicutes	Clostridia	Clostridiales	Ruminococcaceae	Subdoligranulum	unknown species
	Cluster_444	Firmicutes	Clostridia	Clostridiales	Ruminococcaceae	Subdoligranulum	unknown species
	Cluster_61	Firmicutes	Clostridia	Clostridiales	Ruminococcaceae	Subdoligranulum	unknown species
	Cluster_130	Firmicutes	Clostridia	Clostridiales	Ruminococcaceae	Subdoligranulum	unknown species
	Cluster_246	Firmicutes	Clostridia	Clostridiales	Ruminococcaceae	unknown genus	unknown species
	Cluster_24	Firmicutes	Clostridia	Clostridiales	Ruminococcaceae	Subdoligranulum	unknown species
	Cluster_687	Firmicutes	Clostridia	Clostridiales	Ruminococcaceae	Subdoligranulum	unknown species
	Cluster_533	Firmicutes	Clostridia	Clostridiales	Ruminococcaceae	Subdoligranulum	unknown species
	Cluster_486	Firmicutes	Clostridia	Clostridiales	Ruminococcaceae	Subdoligranulum	unknown species
	Cluster_154	Firmicutes	Clostridia	Clostridiales	Ruminococcaceae	unknown genus	unknown species
	Cluster_608	Firmicutes	Clostridia	Clostridiales	Ruminococcaceae	Anaerofilum	unknown species
	Cluster_375	Firmicutes	Clostridia	Clostridiales	Ruminococcaceae	Faecalibacterium	unknown species
	Cluster_229	Firmicutes	Clostridia	Clostridiales	Ruminococcaceae	Subdoligranulum	unknown species
	Cluster_764	Firmicutes	Clostridia	Clostridiales	Ruminococcaceae	Subdoligranulum	unknown species
	Cluster_511	Firmicutes	Clostridia	Clostridiales	Ruminococcaceae	Ruminiclostridium 5	unknown species
	Cluster_311	Firmicutes	Clostridia	Clostridiales	Ruminococcaceae	DTU089	unknown species
	Cluster_553	Firmicutes	Clostridia	Clostridiales	Ruminococcaceae	DTU089	unknown species
	Cluster_742	Firmicutes	Clostridia	Clostridiales	Ruminococcaceae	Ruminiclostridium 5	unknown species
	Cluster_494	Firmicutes	Clostridia	Clostridiales	Ruminococcaceae	CAG-352	unknown species
	Cluster_358	Firmicutes	Clostridia	Clostridiales	Ruminococcaceae	CAG-352	unknown species
	Cluster_958	Firmicutes	Clostridia	Clostridiales	Ruminococcaceae	CAG-352	unknown species
	Cluster_239	Firmicutes	Clostridia	Clostridiales	Ruminococcaceae	unknown genus	unknown species
	Cluster_302	Firmicutes	Clostridia	Clostridiales	Ruminococcaceae	unknown genus	unknown species
	Cluster_449	Firmicutes	Clostridia	Clostridiales	Ruminococcaceae	Caproiciproducens	unknown species
	Cluster_9	Firmicutes	Clostridia	Clostridiales	Ruminococcaceae	unknown genus	unknown species
	Cluster_191	Firmicutes	Clostridia	Clostridiales	Ruminococcaceae	Ruminiclostridium 5	unknown species
	Cluster_989	Firmicutes	Clostridia	Clostridiales	Ruminococcaceae	unknown genus	unknown species
	Cluster_189	Firmicutes	Clostridia	Clostridiales	Ruminococcaceae	Ruminiclostridium 5	unknown species
	Cluster_353	Firmicutes	Clostridia	Clostridiales	Ruminococcaceae	Ruminiclostridium 5	unknown species
	Cluster_509	Firmicutes	Clostridia	Clostridiales	Ruminococcaceae	Ruminiclostridium 5	unknown species
	Cluster_616	Firmicutes	Clostridia	Clostridiales	Ruminococcaceae	Ruminiclostridium 5	unknown species
	Cluster_16	Firmicutes	Clostridia	Clostridiales	Ruminococcaceae	Ruminiclostridium 5	unknown species
	Cluster_140	Firmicutes	Clostridia	Clostridiales	Ruminococcaceae	Ruminiclostridium 5	unknown species
	Cluster_97	Firmicutes	Clostridia	Clostridiales	Ruminococcaceae	Ruminiclostridium 5	unknown species
	Cluster_110	Firmicutes	Clostridia	Clostridiales	Ruminococcaceae	Ruminiclostridium 5	unknown species
	Cluster_508	Firmicutes	Clostridia	Clostridiales	Ruminococcaceae	Ruminiclostridium 5	unknown species
	Cluster_36	Firmicutes	Clostridia	Clostridiales	Ruminococcaceae	DTU089	unknown species
	Cluster_59	Firmicutes	Clostridia	Clostridiales	Ruminococcaceae	unknown genus	metagenome
	Cluster_66	Firmicutes	Clostridia	Clostridiales	Ruminococcaceae	unknown genus	unknown species
	Cluster_405	Firmicutes	Clostridia	Clostridiales	Ruminococcaceae	unknown genus	unknown species
	Cluster_216	Firmicutes	Clostridia	Clostridiales	Ruminococcaceae	unknown genus	unknown species
	Cluster_116	Firmicutes	Clostridia	Clostridiales	Ruminococcaceae	unknown genus	unknown species
	Cluster_159	Firmicutes	Clostridia	Clostridiales	Ruminococcaceae	Ruminiclostridium 5	unknown species
	Cluster_72	Firmicutes	Clostridia	Clostridiales	Ruminococcaceae	unknown genus	unknown species
	Cluster_206	Firmicutes	Clostridia	Clostridiales	unknown family	unknown genus	unknown species
	Cluster_321	Firmicutes	Clostridia	Clostridiales	Ruminococcaceae	Ruminiclostridium 5	unknown species
	Cluster_210	Firmicutes	Clostridia	Clostridiales	Ruminococcaceae	unknown genus	unknown species
	Cluster_501	Firmicutes	Clostridia	Clostridiales	Ruminococcaceae	unknown genus	unknown species
	Cluster_513	Firmicutes	Clostridia	Clostridiales	Ruminococcaceae	GCA-900066225	unknown species
	Cluster_442	Firmicutes	Clostridia	Clostridiales	Ruminococcaceae	Ruminococcus 1	unknown species
	Cluster_402	Firmicutes	Clostridia	Clostridiales	Lachnospiraceae	Lachnospiraceae UCG-008	unknown species
	Cluster_270	Firmicutes	Clostridia	Clostridiales	Ruminococcaceae	Angelakisella	unknown species
	Cluster_460	Firmicutes	Clostridia	Clostridiales	Ruminococcaceae	Anaerotruncus	Marasmitruncus massiliensis
	Cluster_119	Firmicutes	Clostridia	Clostridiales	Ruminococcaceae	Anaerotruncus	unknown species
	Cluster_524	Firmicutes	Clostridia	Clostridiales	Ruminococcaceae	unknown genus	unknown species
	Cluster_46	Firmicutes	Clostridia	Clostridiales	Ruminococcaceae	unknown genus	unknown species
	Cluster_264	Firmicutes	Clostridia	Clostridiales	Ruminococcaceae	unknown genus	unknown species
	Cluster_176	Firmicutes	Clostridia	Clostridiales	Ruminococcaceae	unknown genus	unknown species
	Cluster_148	Firmicutes	Clostridia	Clostridiales	Ruminococcaceae	Candidatus Soleaferrea	unknown species
	Cluster_413	Firmicutes	Clostridia	Clostridiales	Ruminococcaceae	Negativibacillus	unknown species
	Cluster_561	Firmicutes	Clostridia	Clostridiales	Ruminococcaceae	Negativibacillus	unknown species
	Cluster_12	Firmicutes	Clostridia	Clostridiales	Ruminococcaceae	Negativibacillus	unknown species
	Cluster_463	Firmicutes	Clostridia	Clostridiales	Ruminococcaceae	Negativibacillus	unknown species
	Cluster_23	Firmicutes	Clostridia	Clostridiales	Ruminococcaceae	Negativibacillus	unknown species
	Cluster_512	Firmicutes	Clostridia	Clostridiales	Ruminococcaceae	Negativibacillus	unknown species
	Cluster_87	Firmicutes	Clostridia	Clostridiales	Ruminococcaceae	Hydrogenoanaerobacterium	unknown species
	Cluster_290	Firmicutes	Clostridia	Clostridiales	Ruminococcaceae	unknown genus	unknown species
	Cluster_450	Firmicutes	Clostridia	Clostridiales	Ruminococcaceae	unknown genus	unknown species
	Cluster_44	Firmicutes	Clostridia	Clostridiales	Ruminococcaceae	unknown genus	unknown species
	Cluster_240	Firmicutes	Clostridia	Clostridiales	Ruminococcaceae	unknown genus	unknown species
	Cluster_137	Firmicutes	Clostridia	Clostridiales	Ruminococcaceae	unknown genus	unknown species
	Cluster_70	Firmicutes	Clostridia	Clostridiales	Ruminococcaceae	unknown genus	unknown species
	Cluster_425	Firmicutes	Clostridia	Clostridiales	Ruminococcaceae	unknown genus	unknown species
	Cluster_369	Firmicutes	Clostridia	Clostridiales	Ruminococcaceae	unknown genus	unknown species
	Cluster_48	Firmicutes	Clostridia	Clostridiales	Ruminococcaceae	GCA-900066225	unknown species
	Cluster_367	Firmicutes	Clostridia	Clostridiales	Ruminococcaceae	GCA-900066225	unknown species
	Cluster_50	Firmicutes	Clostridia	Clostridiales	Ruminococcaceae	unknown genus	unknown species
	Cluster_385	Firmicutes	Clostridia	Clostridiales	Ruminococcaceae	unknown genus	unknown species
	Cluster_58	Firmicutes	Clostridia	Clostridiales	Ruminococcaceae	[Eubacterium] coprostanoligenes group	unknown species
	Cluster_427	Firmicutes	Clostridia	Clostridiales	Ruminococcaceae	[Eubacterium] coprostanoligenes group	unknown species
	Cluster_38	Firmicutes	Clostridia	Clostridiales	Ruminococcaceae	[Eubacterium] coprostanoligenes group	unknown species
	Cluster_335	Firmicutes	Clostridia	Clostridiales	unknown family	unknown genus	unknown species
	Cluster_447	Firmicutes	Clostridia	Clostridiales	Ruminococcaceae	[Eubacterium] coprostanoligenes group	Eubacteriaceae bacterium CHKCI005
	Cluster_371	Firmicutes	Clostridia	Clostridiales	Ruminococcaceae	[Eubacterium] coprostanoligenes group	unknown species
	Cluster_249	Firmicutes	Clostridia	Clostridiales	Ruminococcaceae	[Eubacterium] coprostanoligenes group	unknown species
	Cluster_173	Firmicutes	Clostridia	Clostridiales	Ruminococcaceae	unknown genus	unknown species
	Cluster_423	Firmicutes	Clostridia	Clostridiales	Ruminococcaceae	[Eubacterium] coprostanoligenes group	unknown species
	Cluster_142	Firmicutes	Clostridia	Clostridiales	Ruminococcaceae	[Eubacterium] coprostanoligenes group	unknown species
	Cluster_111	Firmicutes	Clostridia	Clostridiales	Ruminococcaceae	Ruminococcus 1	unknown species
	Cluster_279	Firmicutes	Clostridia	Clostridiales	Ruminococcaceae	Ruminococcus 1	unknown species
	Cluster_430	Firmicutes	Clostridia	Clostridiales	Ruminococcaceae	Ruminiclostridium 9	unknown species
	Cluster_554	Firmicutes	Clostridia	Clostridiales	Ruminococcaceae	Flavonifractor	unknown species
	Cluster_114	Firmicutes	Clostridia	Clostridiales	Ruminococcaceae	Ruminococcaceae UCG-009	unknown species

## Sheet: Supplementary Table S15
	Supplementary Table S15: Metadata table of the chicken's zootechnichal condition and the immune phenotype.
	Immune phenotypes were previously published by Larsen et al.1 based on measures made on the the same animals.
	Sample	MHC_Line	Sex	Vaccine status	Room before infection	Room after infection	Thrombocytes	Heterophils	Monocytes	B Cells	TCR ϒδ+ T cells	TCR1+ CD8+ ϒδ T cells	TCR1+ CD8- ϒδ T cells	ab T cells	TCR1-CD8+ (ab) T cells	TCR1-CD4+ (ab) T cells	TCR1-CD4+CD25+ (ab) T cells	CD45 expression on Thrombocytes	CD45 expression on Heterophils	MRC1L-B expression on Monocytes	CD45 expression on monocytes	MHCII expression on monocytes	Bu1 expression on B cells	IgM on B cells	TCRϒδ expression on TCRϒδ+ T cells	CD8 β expression on CD8 αβ+ TCR ϒδ+ T cells	CD8 β expression on CD8 αβ+ T cells	CD4 expression on CD4+ T cells	CD4 expression on CD4+ CD25+ T cells	CD25 expression on CD4+ CD25+ T cells	MHC II expression on B cells
	Ca10	B14	female	Control	11	3	39031.9	7916.5	3493.37	1880.7	6762.65	1093.06	5618.52	56604	2564.09	5066.88	398.404	1282	3507	5970	12955	5036	3435	1963	4941	53236	94720	7769	6799	2004	5643
	Ca11	B14	female	Control	11	3	33595.2	5563.96	2229.43	1729.46	3884.34	703.614	3171.08	45069.9	2419.28	3778.31	318.072	1244	3896	4288	10813	4352	3421	1670	5026	42132	58448	7668	6383	2170	6004
	Ca13	B15	female	Control	11	3	29913.6	5785.79	2672.53	304.535	1034.06	204.949	810.48	37384.6	1024.75	3651.82	83.8428	1184	4324	12284	11107	4307	3211	906	5227	29110	112245	6582	7133	2197	4575
	Ca14	B15	female	Control	11	3	38159.8	3939.94	1470.27	886.009	2102.37	371.581	1721.01	49508.3	1613.45	6033.31	205.348	1175	3756	8243	9876	4165	3365	1291	5483	45374	63593	6568	6726	2765	5377
	Ca15	B15	female	Control	11	3	28090.5	33617.4	5794.73	257.143	1152.1	458.886	615.103	42422.6	2226.09	3837.07	78.1083	980	4379	16401	12158	3746	2649	354	3561	36878	79096	5205	5046	2787	5684
	Ca16	B15	female	Control	11	3	38949.2	2613.15	1576.75	1243.65	1128.35	306.911	803.385	54864.9	3619.75	5596.61	90.268	1359	5199	10694	9995	3270	3634	1178	4312	60332	58558	6448	7146	2805	3318
	Ca17	B19	female	Control	11	3	40373.7	5777.25	1887.43	969.143	4502.46	430.172	4062.73	56840	1519.94	3297.98	191.187	970	3042	6308	9760	3488	3347	1304	6266	26135	55276	8337	8594	2030	6494
	Ca18	B19	female	Control	11	3	34681.7	5040.12	1521.55	1205.16	3662.59	391.058	3252.46	49416.4	1650.07	4082.27	123.994	990	2824	5487	9724	5051	3917	1958	6994	30134	57593	8745	7497	1793	6563
	Ca19	B19	female	Control	11	3	33114.3	7114.29	2752.38	691.124	2581.51	192.24	2370.96	41212.7	1080.21	1162.6	119.006	894	2461	6196	10943	4935	3474	2887	5816	38083	62758	8826	9045	2367	5822
	Ca1	B2	female	Control	11	3	34425.5	4148.07	1726.92	1491.7	6017.91	946.54	5045.32	47700.4	1554.41	3768.79	112.89	1178	4131	7977	12844	2750	2489	1022	5497	56086	55375	7661	7258	2193	3805
	Ca20	B19	female	Control	11	3	29064.2	15510.7	5311.13	1785.82	3602.4	258.683	3295.81	46141.3	1140.12	5029.94	201.198	911	2928	14222	12410	2459	4290	1156	6864	21197	43966	7616	7024	2756	5971
	Ca21	B21	male	Control	11	3	31699	2477.98	1998.09	838.771	1249.25	442.042	797.598	57888.3	836.036	1191.59	38.4384	814	2875	9707	11986	3445	3983	1758	6402	72495	99247	8245	7275	2702	6972
	Ca22	B21	female	Control	11	3	32501.8	880.33	1945.53	521.907	1871.83	367.025	1504.8	50621.9	256.918	807.455	55.0538	857	3608	9713	10846	4273	3185	1175	6873	41090	71084	7730	8009	2369	7638
	Ca23	B21	female	Control	11	3	27003.8	1802.47	1744.32	1849.65	1194.92	172.069	1022.85	59793.9	611.8	650.037	76.475	805	2638	6949	9639	2319	4421	2959	6606	30570	76798	8430	9915	3986	5251
	Ca24	B21	female	Control	11	3	29574.6	2729.68	1733.72	495.906	1123.85	268.531	835.431	44675.7	755.866	755.866	39.7824	889	3140	8402	11070	3545	4662	2597	6367	49946	77646	8401	6783	1912	7306
	Ca25	B2	female	vaccinated	8	2	44296.4	3627.81	1603.67	1083.87	5976.37	1740.07	4199.86	52065.5	2013.38	5539.07	227.758	1484	3119	5420	8376	1906	3891	994	4877	44445	51763	8611	8735	1499	4419
	Ca26	B2	female	vaccinated	8	2	43228.7	2941.32	1331.74	2069.4	5940.23	1213.79	4662.07	56331	2390.8	6225.29	257.471	1432	3585	7534	8997	2607	3290	1257	5897	26187	40438	7461	6063	2721	5818
	Ca27	B2	female	vaccinated	8	2	44149.4	4512.76	2519.39	1452.68	7634.12	1578.21	6046.74	55888.7	1798.42	6395.41	183.513	1473	3192	8268	11212	3114	4125	613	6649	53777	62845	8691	7833	1369	4951
	Ca28	B2	female	vaccinated	8	2	32355.6	3606.35	2260.32	1637.1	8325.28	1997.3	6251.16	51017.6	2189.35	5156.49	268.867	1164	2966	6561	12406	3586	3793	916	6508	46544	50173	7859	7522	1724	6170
	Ca29	B12	female	vaccinated	8	2	43382	5968.86	996.407	916.289	4381.9	971.679	3372.85	55675.3	2186.28	6119.71	261.606	1203	4111	6238	8650	5154	3854	717	6561	48740	47949	7414	6239	2016	10535
	Ca2	B2	female	Control	11	3	33810.6	6749.58	1595.52	1321.53	3166.92	520.469	2628.81	44010.5	1384.98	3740.32	105.858	1332	3605	6850	13163	2368	2399	780	5469	57341	91892	8320	7571	1888	3688
	Ca30	B12	female	vaccinated	8	2	44082.7	5812.29	888.503	1517.1	4037.71	1392.31	2580.42	56917.8	2988.83	6989.41	464.104	1166	3889	9097	9565	6177	3922	1073	5865	50396	55101	8232	6853	2278	9092
	Ca31	B12	female	vaccinated	8	2	42636.3	4828.47	774.377	860.947	2960.79	839.492	2031.03	58439.5	2608.74	5930.61	297.884	1022	3616	6066	8502	4948	4617	1679	5897	35590	45261	7951	6533	1982	9609
	Ca32	B12	female	vaccinated	8	2	41483.3	6293.01	1313.07	633.216	4410.62	1102.66	3170.14	49913.6	2168.56	5320.32	202.154	1190	3788	6895	9826	6485	5320	1128	6689	51346	54935	6490	6083	1721	11972
	Ca33	B14	female	vaccinated	8	2	46996.4	5576.33	2811.83	2828.46	7988.93	1072.41	6906.69	62691.5	3443.5	6060.57	482.091	1665	4441	4122	10913	6130	4671	1793	4732	43367	68598	8385	6752	2474	7011
	Ca34	B14	female	vaccinated	8	2	40293	9338.59	3416.34	2324.77	6079.32	758.786	5329.57	53629.9	3089.34	5302.47	352.294	1396	3685	4375	11022	5564	4855	1836	4699	48071	73309	8218	6568	2912	6570
	Ca35	B14	female	vaccinated	8	2	28204	4217.77	1842.98	1723.27	6502.77	1018.39	5447.01	45725	2728.18	4792.99	327.007	1334	3700	4214	10509	5510	4939	2346	4882	39267	58306	7872	6379	2510	7783
	Ca36	B14	female	vaccinated	8	2	35537.6	5306.39	2234.77	2231.45	6763.32	1658.22	5086.46	48218.9	3335.08	5067.83	307.424	1768	4439	4196	10676	6556	4500	1502	4583	43741	73832	7417	6493	1514	6952
	Ca37	B15	female	vaccinated	8	2	32189.9	4469.84	1448.72	718.006	2358.12	574.303	1688.1	41036.6	1809.93	6047.59	139.225	1564	3765	5955	8991	4128	4465	619	5419	59385	115036	6807	7658	1612	4267
	Ca38	B15	female	vaccinated	8	2	37327	4766.77	1481.31	957.265	2545.08	466.133	2060.31	51572.9	2237.44	8157.32	195.776	1412	4183	7294	9229	4190	4104	733	6189	56388	60767	6285	6994	1676	5529
	Ca39	B15	female	vaccinated	8	2	42267	5103.27	1375.74	1082.72	3708.5	794.678	2857.06	55845.1	2970.58	8902.29	208.13	1436	4253	9314	10478	4692	4463	890	6164	48488	55383	6645	6293	1351	5891
	Ca3	B2	female	Control	11	3	40575.7	7638.56	2900.96	1703.42	3576.88	627.359	2893.34	54833.1	2378.35	5412.14	112.363	1201	3854	10901	13948	2289	2239	903	4892	40006	66888	8137	6902	2841	4553
	Ca40	B15	female	vaccinated	8	2	41432.2	6355.24	2741.26	910.711	1207.55	306.531	891.727	45896.1	1495.5	5703.34	139.332	1971	4915	7418	10089	3820	4743	858	4919	35689	55884	6572	6191	1850	4741
	Ca41	B19	female	vaccinated	8	2	36662.6	5664.27	1373.96	1964.4	5309.75	540.962	4760.47	52365.1	1989.08	6724.58	349.545	958	2811	6074	10393	2890	3369	2018	6280	24581	39704	8709	7034	2285	5135
	Ca42	B19	female	vaccinated	8	2	49940.4	4559.39	2315.18	1941.57	5772.17	642.433	5110.27	72809.1	2258.25	5548.29	408.821	1070	2530	5430	10156	3306	2949	1340	7483	27916	49272	8620	8098	2596	6041
	Ca43	B19	female	vaccinated	8	2	44604.9	6158.49	2257.18	2008.73	5295.6	554.513	4713.36	62900.2	1940.79	4861.23	360.433	940	2654	5618	10618	3217	3192	1255	7503	35856	65755	8598	7941	2485	5521
	Ca44	B19	female	vaccinated	8	2	38272.1	5432.11	2123.38	1225.99	5741.97	567.887	5147.04	56031.5	2469.86	6580.28	378.592	1005	2770	6488	10761	3984	3580	918	6206	27677	44281	8387	7066	2667	5541
	Ca45	B21	female	vaccinated	8	2	46954.1	5207.23	2581.36	1645.84	2829.09	755.652	2082.65	60525.8	1769.33	3833.55	239.597	1582	3909	6672	11265	2613	2850	1719	7041	26723	61176	8731	7191	2364	6721
	Ca46	B21	female	vaccinated	8	2	36817.6	3604.4	2435.16	2079.65	1863.71	614.93	1220.4	51133.8	2138.06	1371.77	94.6046	1132	3594	4705	12618	3110	2678	1245	6027	39215	50903	8072	6138	3100	5444
	Ca47	B21	male	vaccinated	8	2	42831.5	4692.13	2768.54	1108.8	2683.16	870.928	1803.44	57305.3	1108.45	4037.94	175.945	1036	2835	4529	10977	3001	3298	2032	6131	30169	46331	8627	7446	2006	6311
	Ca48	B21	female	vaccinated	8	2	49274.2	5204.2	2346.82	2878.64	3118.55	605.091	2476.22	68580.1	2215.56	2885.82	251.345	1028	3151	7616	11607	2876	3092	2259	5392	29649	37314	8668	8119	2434	5742
	Ca49	B2	female	Control	12	4	40264.5	4474.87	1734.01	1072.35	6020.71	1594	4426.71	52227.5	1997.3	6097.52	326.482	1293	3075	5770	11714	1959	3125	2334	5194	35184	45299	8345	7041	2707	4977
	Ca4	B2	female	Control	11	3	38893.3	5067.97	2628.17	1034.06	5403.02	937.258	4401.44	52220	1341.56	4576.02	229.72	1192	3183	7179	10884	2533	2266	1043	5542	33436	62811	7996	7994	2011	5268
	Ca50	B2	female	Control	12	4	57357.6	8410.66	3015.99	1680.17	5832.56	1162.79	4586.05	69786	2911.63	5813.95	520.93	1278	3387	9762	12396	1590	2755	965	5844	59385	79637	8432	7126	2558	4170
	Ca51	B2	male	Control	12	4	37865.9	4530.55	1249.48	1308.77	3400.14	737.597	2617.57	44669.6	1295.29	3840.9	170.907	1030	3035	6532	9098	1470	3949	1143	5096	70627	78911	8038	6762	1733	5103
	Ca52	B2	female	Control	12	4	36198.7	9033.06	2998.37	1064.23	3859.1	764.179	3047.16	47684.8	1002.99	4308.06	229.254	1241	3199	10383	14170	2133	3994	883	6222	48148	67876	7890	7359	2105	4240
	Ca53	B12	female	Control	12	4	44746.2	4329.41	1478.99	609.978	2323.13	537.509	1749.18	61184.9	1785.62	6031.03	409.964	1075	4231	6980	10719	4731	3011	1576	4123	34243	43208	6433	6323	2399	7654
	Ca54	B12	female	Control	12	4	34894.2	4122.2	1078.71	472.615	4066.22	649.068	3378.97	48011.9	2128.56	7846.09	582.252	1244	4991	7958	11770	5798	3987	1385	3962	38966	46992	5872	5837	2160	6541
	Ca55	B12	female	Control	12	4	50705.9	5349.96	1083.3	951.673	5131.15	1022.51	4024.98	66639.9	2305.3	6767.18	474.074	1046	4237	12909	11115	4161	3207	1385	5414	36609	45885	6511	6498	2157	8806
	Ca56	B12	female	Control	12	4	47696.7	7938.13	999.545	2477.74	5037.67	1489.74	3498.93	71585.9	3724.35	8879.63	490.046	1112	3706	7881	10734	4029	3464	877	4661	49071	60258	6726	6164	2055	6270
	Ca57	B14	female	Control	12	4	37868.6	12961.3	2903.48	1392.21	5374.05	859.847	4484.89	52753.6	2325.5	4680.31	263.817	1341	3851	8151	12806	3182	4194	3018	4643	53810	78017	7611	7395	2162	4908
	Ca58	B14	female	Control	12	4	36348.6	13811.5	2940.03	903.872	4901.08	660.709	4240.37	50904.2	2080.74	4457.32	335.285	1161	3753	9046	12622	2938	4142	2431	4383	48909	74543	7221	7087	1854	5319
	Ca59	B14	female	Control	12	4	31873	5569.47	1768.55	1396.01	3752.88	382.947	3350.79	43378.3	2134.93	4595.36	402.094	1154	3255	6763	9815	2731	4328	3114	3418	31879	54928	7414	5897	2394	4311
	Ca5	B12	female	Control	11	3	44031.6	4867.86	1840.4	701.994	3046.76	847.324	2181.41	54787.6	1595.49	5083.94	423.662	1158	5623	12237	12577	6007	3648	1906	5315	45570	38528	7456	7317	2148	8392
	Ca60	B14	female	Control	12	4	43685	10972.8	4165.16	2265.75	6082.13	806.523	5256.63	59198.8	2315.2	4886.58	284.655	1256	4117	4208	8986	3131	4171	1880	3887	38488	65102	7775	7134	2335	4826
	Ca61	B15	female	Control	12	4	41203.5	13639.2	3061.67	719.527	1379.86	299.574	1080.28	55121.7	1352.62	6908.37	208.794	1362	3372	10290	11132	2847	4123	901	4475	31432	50424	6471	5758	2186	4080
	Ca62	B15	female	Control	12	4	32453.1	8645.35	2535.56	431.672	1403.42	258.787	1124.73	49109.8	1293.93	6360.19	109.487	1025	4232	16004	11902	3335	5063	1521	4865	50694	55468	6648	6984	2481	5514
	Ca63	B15	female	Control	12	4	50312.8	7556.39	2272.9	526.829	1255.09	297.006	938.922	57446.7	804.79	4493.41	124.551	1228	3456	8302	9766	3248	3184	647	4401	51142	63405	6520	5786	1472	3752
	Ca64	B15	female	Control	12	4	42379.2	8955.51	2416.28	1041.42	3849.56	1199.19	2606.92	58012.8	1850.92	7481.87	252.003	1151	3716	11289	11554	3558	4105	967	4480	43868	54841	6395	6520	1564	4468
	Ca65	B19	female	Control	12	4	33061	22832.7	6620.02	1963.97	3651.44	269.369	3382.07	53993.5	1895.56	6265.32	359.158	1024	3429	8389	11913	3249	4905	1743	6171	16297	34785	7757	7499	2830	5273
	Ca66	B19	female	Control	12	4	34296.9	8508.97	1764.44	768.192	4911.41	483.556	4408.89	52707.6	2294.52	7044.74	303.407	906	2788	5774	9398	2784	4601	1817	7281	30887	50901	8800	8870	2236	5693
	Ca67	B19	female	Control	12	4	28375.7	12068.6	2944.47	717.589	3832.82	574.474	3249.37	45141.1	960.449	4075.18	215.428	879	2508	6804	10180	3301	4535	1531	6830	28756	53871	8243	6749	2406	6365
	Ca68	B19	female	Control	12	4	44314.4	10088.1	2981.22	1783.04	6381.61	404.598	5967.82	60248.3	2160.92	8257.47	331.034	1193	4298	7990	11724	3222	5261	2487	6360	19808	47934	8135	7387	1805	7034
	Ca69	B21	female	Control	12	4	40320	3917.58	2783.03	1517.82	2087.8	390.244	1697.56	58302.4	1375.61	2000	107.317	866	2550	8586	10864	2614	4581	1732	5734	73000	77691	8242	9147	1932	4383
	Ca6	B12	female	Control	11	3	43965.6	5195.85	1242.07	588.724	2816.56	511.256	2258.82	52138.9	1831.23	4136.53	297.458	1204	5921	8683	11169	5011	3233	1787	4810	54049	53851	6497	6256	3001	8305
	Ca70	B21	female	Control	12	4	32198.6	4910.58	4269.68	1342.59	1248.54	275.269	973.272	51878.3	1110.91	2103.84	147.465	907	2750	9063	11890	2660	4356	1964	6778	34113	54175	8394	7988	1914	5352
	Ca71	B21	female	Control	12	4	41095.3	7889.74	2871.67	1427.77	1781.35	358.106	1395.7	50630.7	808.034	1955.81	183.644	994	2561	9713	11123	2795	5231	2017	7074	37143	67138	8102	7420	2878	6506
	Ca72	B21	male	Control	12	4	41228.7	4711.31	4597.78	1546.86	3207.33	567.15	2630.4	66307.7	909.396	3109.55	166.234	841	2687	8891	11630	3001	4875	1885	6847	45322	67847	7601	7439	1849	6211
	Ca73	B2	female	vaccinated	7	1	39304.6	10669.9	1828.57	1195.44	3907.67	781.534	3088.01	57700.1	1448.7	5527.92	219.211	1127	3216	8000	8891	2204	3909	640	4546	59163	100321	9009	6355	1918	6132
	Ca74	B2	female	vaccinated	7	1	49797.6	4489.41	1684.71	1660.17	4686.65	1450.86	3178.52	63121.8	2539	5851.16	190.902	1428	3460	6684	8653	2153	5840	1043	3949	46335	46694	8069	6896	2081	6471
	Ca75	B2	male	vaccinated	7	1	33367.9	3400.31	1358.17	1537.51	4186.74	710.086	3458.21	44643.2	1899.71	4177.52	110.663	1115	3252	6613	8853	2813	5195	743	4126	32307	41164	7858	8430	2002	5326
	Ca76	B2	male	vaccinated	7	1	31044.8	3085.37	1280	844.158	4506.78	886.58	3574.03	44393.7	2576.62	4275.9	110.823	1299	3802	6171	10801	3285	4876	2565	4216	37111	36166	7691	6316	1573	6787
	Ca77	B12	female	vaccinated	7	1	47271.1	4800	2977.78	1305.52	3039.05	747.929	2262.72	63479.3	2243.79	5197.63	179.882	1220	3458	10085	11521	5597	3883	810	3515	42342	50688	6559	5297	1554	8515
	Ca78	B12	female	vaccinated	7	1	43344	3164.89	1573.08	556.947	2765.83	606.461	2131.8	55886.3	2150.18	4474.95	211.342	1148	3957	7037	9645	6044	4502	1169	4161	38645	50400	7767	5934	2164	8924
	Ca79	B12	female	vaccinated	7	1	44633.6	6215.6	1106.39	1134.65	4013.71	1353.14	2587.43	57307.4	2624	6189.71	246.857	1312	3967	5550	8760	5501	5290	924	4812	50110	55209	6581	5350	2371	9581
	Ca80	B12	female	vaccinated	7	1	39052.5	6630.28	1007.5	550.538	3495.54	682.803	2792.36	56183.4	2242.04	5696.82	305.732	1169	3876	9395	10283	6892	6158	1424	5671	38936	41289	7307	6215	2426	10562
	Ca81	B14	female	vaccinated	7	1	32931	5527.49	2173.95	1406.92	5751.18	903.163	4785.73	46352	3363.5	4630.01	249.148	1358	3625	4864	11305	6866	5722	1823	4515	42634	56398	8157	6212	1811	6992
	Ca82	B14	female	vaccinated	7	1	46606.4	6164.82	4583.58	3051.78	9926.14	2287.74	7638.4	62912.9	5492.47	7373.71	406.499	1479	4083	4241	11305	6840	5905	1851	4232	53844	93021	8126	5760	2070	7188
	Ca83	B14	female	vaccinated	7	1	45751.4	5773.46	1800.73	2804.08	7206	1132.23	6025.79	65698.4	3684.56	8942.73	566.117	1553	4738	4804	9399	4965	6797	1939	4030	48042	61099	8151	6099	1990	5849
	Ca84	B14	female	vaccinated	7	1	40299.4	4590.27	2511.46	2816.99	8099.28	1329.87	6750.94	52613	3176.91	5208.66	397.114	1362	3745	4083	10096	7023	6091	1250	4846	41615	73362	8281	6367	1731	6782
	Ca85	B15	female	vaccinated	7	1	35572.3	4245.98	1108.03	1122.63	2004.71	630.588	1345.88	48837.6	2475.29	6597.65	207.059	1524	4434	5384	9197	4464	5885	1230	4760	41490	45313	6196	5963	2002	5687
	Ca86	B15	female	vaccinated	7	1	42861	5277.45	1457.86	938.875	1789.57	394.313	1344.71	55264.5	2274.88	5641.71	181.991	1738	4548	4386	8475	4365	6152	813	5266	44519	76413	6569	7367	2041	6591
	Ca87	B15	female	vaccinated	7	1	40705.2	6088.75	1449.24	797.708	2355.2	512	1796.65	51255.9	2308.65	6013.67	111.709	1603	4005	6735	9819	4506	5413	1353	6064	31056	42309	6408	6344	1211	6356
	Ca88	B15	female	vaccinated	7	1	37578.5	3925.97	1365.97	1459.07	1744.61	345.19	1380.76	49436.7	2239.07	6894.46	121.283	1454	4400	8480	9150	4356	5745	1448	3917	32812	44412	6503	5166	2356	5703
	Ca89	B19	female	vaccinated	7	1	39666.3	6331.67	1885.84	1788.52	5079.06	623.915	4445.39	54192.8	2125.21	7214.01	623.915	1223	2945	4396	9190	3936	4167	1351	5341	19866	38044	8586	7145	3071	5881
	Ca90	B19	female	vaccinated	7	1	37152.4	6533.33	1961.9	1043.09	4847.74	293.803	4534.35	53217.4	2076.21	6992.5	421.117	1162	3017	5048	10168	3604	5017	1735	5364	12852	26609	8052	7298	2580	6396
	Ca91	B19	female	vaccinated	7	1	35766.6	5022.19	1297.87	1555.06	7774.17	720.721	7043.84	58541.7	3075.08	9340.54	557.357	1104	2638	6248	8652	3201	3733	1040	5109	18659	39317	8504	7230	2591	6062
	Ca92	B19	female	vaccinated	7	1	30694.4	5569.19	1405.99	1606.85	6436.89	746.974	5680.69	52813.8	2738.9	7893.95	488.761	952	2591	5793	9495	3146	4187	1468	7521	18634	28086	8870	8495	1991	6224
	Ca93	B21	female	vaccinated	7	1	43146.8	3397.78	1480.82	2072.47	2688.71	502.479	2150.96	60041.9	2318.46	7995.59	379.063	970	2770	3886	8600	2331	4128	1838	5197	21818	31962	8333	7682	1884	6424
	Ca94	B21	female	vaccinated	7	1	44507	4235.82	1932.85	1936.36	1697.66	318.312	1360.06	56071.1	993.519	1292.54	154.333	938	2654	5467	10477	2443	4521	2710	5298	31006	51408	7735	6969	2598	6098
	Ca95	B21	female	vaccinated	7	1	37032.1	3768.44	1530.93	1610.53	2342.73	481.771	1851.51	46911.3	1577.56	4553.21	273.948	1244	3446	8368	8849	2833	4189	2896	5797	28809	45069	8230	7405	2025	7257
	Ca96	B21	female	vaccinated	7	1	41782.4	6622.65	4055.07	1953.83	3002.09	740.241	2251.57	60442.7	1346.83	7937.03	257.028	1009	2995	8953	10930	3302	4050	1845	5364	30197	40395	8732	6350	2008	7750
	Ca9	B14	female	Control	11	3	42420.1	8922.07	3119.41	1069.82	4360.22	591.386	3778.86	50127.5	1693.97	3899.14	290.681	1350	4480	8874	12792	3815	3649	2412	4774	31324	78302	7695	7393	2174	5810
